# Supplementary material for: Checklist of rodents and insectivores of the Crimean Peninsula
Source: Zookeys. 2020 Jul 13;948:121–7. doi: 10.3897/zookeys.948.51275 (PMC7381456; doi:10.3897/zookeys.948.51275)
Supplement: Supplementary material 1 — Cadastre of Rodents and Insectivores of the Crimean Peninsula [file zookeys-948-121-s001.xlsx]

## Sheet: rmm_data
id (rusmam.ru)	Latin name	Place and habitat	Longitude	Latitude	Coordinates accuracy (m)	Date	Authors	Data source	Identification	Density (/100 trap-days)
20548	Crocidura suaveolens	Simferopol'skij dist., Zhuravlevka, perennial plants	33.9528	45.1747	100	1983-02-05	Tovpinets N.N., Evstafiev I.L.	Identified in hands	Morphology	4
20549	Crocidura suaveolens	Sakskij dist., Chervonnoe, hay stack	33.7014	45.0911	100	1983-02-05	Tovpinets N.N., Evstafiev I.L.	Identified in hands	Morphology	4
20550	Crocidura suaveolens	Leninskij dist., Jarkoe, field-protecting forest plantation	35.8706	45.1481	100	1983-02-15	Tovpinets N.N., Evstafiev I.L.	Identified in hands	Morphology	2
20551	Crocidura suaveolens	Leninskij dist., Jarkoe, field-protecting forest plantation	35.8689	45.1689	100	1983-02-15	Tovpinets N.N., Evstafiev I.L.	Identified in hands	Morphology	1
20552	Crocidura suaveolens	Leninskij dist., Jakovenkovo, hay stack	36.325	45.1064	100	1983-02-15	Tovpinets N.N., Evstafiev I.L.	Identified in hands	Morphology	7
20553	Crocidura suaveolens	Leninskij dist., Jakovenkovo, pristine steppe	36.325	45.1064	100	1983-02-15	Tovpinets N.N., Evstafiev I.L.	Identified in hands	Morphology	6
20554	Crocidura suaveolens	Leninskij dist., Jakovenkovo, hay stack	36.3064	45.1108	100	1983-02-15	Tovpinets N.N., Evstafiev I.L.	Identified in hands	Morphology	5
20555	Crocidura suaveolens	Leninskij dist., Novoselovka, field-protecting forest plantation	36.1019	45.2656	100	1983-02-15	Tovpinets N.N., Evstafiev I.L.	Identified in hands	Morphology	0.5
20556	Crocidura suaveolens	Simferopol'skij dist., Ajeroflotskij, pristine steppe	33.9986	44.9983	100	1983-04-05	Tovpinets N.N., Evstafiev I.L.	Identified in hands	Morphology	2
20557	Crocidura suaveolens	Simferopol'skij dist., Ajeroflotskij, field-protecting forest plantation	33.9672	45.0172	100	1983-04-05	Tovpinets N.N., Evstafiev I.L.	Identified in hands	Morphology	1
20558	Crocidura suaveolens	Nizhnegorskij dist., Novogrigor'evka, pristine steppe	34.6131	45.4314	100	1983-01-25	Tovpinets N.N., Evstafiev I.L.	Identified in hands	Morphology	5
20559	Crocidura suaveolens	Nizhnegorskij dist., Korennoe, hay stack	34.5272	45.4417	100	1983-01-25	Tovpinets N.N., Evstafiev I.L.	Identified in hands	Morphology	1
20560	Crocidura suaveolens	Nizhnegorskij dist., Korennoe, field-protecting forest plantation	34.5272	45.4417	100	1983-01-25	Tovpinets N.N., Evstafiev I.L.	Identified in hands	Morphology	8
20561	Crocidura suaveolens	Kirovskij dist., Tokarevo, field-protecting forest plantation	35.1206	45.2844	100	1983-01-25	Tovpinets N.N., Evstafiev I.L.	Identified in hands	Morphology	2
20562	Crocidura suaveolens	Kirovskij dist., Tokarevo, hay stack	35.1206	45.2844	100	1983-01-25	Tovpinets N.N., Evstafiev I.L.	Identified in hands	Morphology	2
20563	Crocidura suaveolens	Dzhankojskij dist., Chajkino, pristine steppe	34.6308	45.8231	100	1983-01-25	Tovpinets N.N., Evstafiev I.L.	Identified in hands	Morphology	1
20564	Crocidura suaveolens	Dzhankojskij dist., Chajkino, perennial plants	34.6308	45.8231	100	1983-01-25	Tovpinets N.N., Evstafiev I.L.	Identified in hands	Morphology	1
20565	Crocidura suaveolens	Dzhankojskij dist., Novaja Zhizn', field-protecting forest plantation	34.5603	45.6764	100	1983-01-25	Tovpinets N.N., Evstafiev I.L.	Identified in hands	Morphology	0.67
20566	Crocidura suaveolens	Pervomajskij dist., Abrikosovo, hay stack	34.0114	45.7128	100	1983-01-25	Tovpinets N.N., Evstafiev I.L.	Identified in hands	Morphology	0.44
20567	Crocidura suaveolens	Pervomajskij dist., Novaja Derevnja, perennial plants	33.9489	45.7708	100	1983-01-25	Tovpinets N.N., Evstafiev I.L.	Identified in hands	Morphology	1
20568	Crocidura suaveolens	Pervomajskij dist., Stepnoe, perennial plants	33.7869	45.69	100	1983-01-25	Tovpinets N.N., Evstafiev I.L.	Identified in hands	Morphology	2
20569	Crocidura suaveolens	Leninskij dist., Semisotka, field-protecting forest plantation	35.6056	45.2436	100	2000-03-05	Tovpinets N.N., Evstafiev I.L.	Identified in hands	Morphology	6
20570	Crocidura suaveolens	Leninskij dist., Jarkoe, perennial plants	35.8706	45.1481	100	2000-03-05	Tovpinets N.N., Evstafiev I.L.	Identified in hands	Morphology	8
20571	Crocidura suaveolens	Leninskij dist., Jarkoe, perennial plants	35.8706	45.1481	100	2000-03-05	Tovpinets N.N., Evstafiev I.L.	Identified in hands	Morphology	6
20572	Crocidura suaveolens	Leninskij dist., Jarkoe, field-protecting forest plantation	35.8689	45.1689	100	2000-03-05	Tovpinets N.N., Evstafiev I.L.	Identified in hands	Morphology	2
20573	Crocidura suaveolens	Leninskij dist., Jarkoe, perennial plants	35.8689	45.1689	100	2000-03-05	Tovpinets N.N., Evstafiev I.L.	Identified in hands	Morphology	2
20574	Crocidura suaveolens	Leninskij dist., Lenino, field-protecting forest plantation	35.8625	45.3514	100	2000-03-05	Tovpinets N.N., Evstafiev I.L.	Identified in hands	Morphology	2
20575	Crocidura suaveolens	Leninskij dist., Lenino, perennial plants	35.8625	45.3514	100	2000-03-05	Tovpinets N.N., Evstafiev I.L.	Identified in hands	Morphology	12
20576	Crocidura suaveolens	Leninskij dist., Ostanino, perennial plants	35.855	45.325	100	2000-03-05	Tovpinets N.N., Evstafiev I.L.	Identified in hands	Morphology	2
20577	Crocidura suaveolens	Sovetskij dist., Urozhajnoe, field-protecting forest plantation	35.0272	45.3281	100	2000-04-25	Tovpinets N.N., Evstafiev I.L.	Identified in hands	Morphology	1.33
20578	Crocidura suaveolens	Leninskij dist., Lenino, perennial plants	35.8625	45.3514	100	2000-05-15	Tovpinets N.N., Evstafiev I.L.	Identified in hands	Morphology	2
20579	Crocidura suaveolens	Leninskij dist., Ostanino, field-protecting forest plantation	35.8489	45.3319	100	2000-05-15	Tovpinets N.N., Evstafiev I.L.	Identified in hands	Morphology	1
20580	Crocidura suaveolens	Leninskij dist., Jakovenkovo, perennial plants	36.3064	45.1108	100	2000-05-15	Tovpinets N.N., Evstafiev I.L.	Identified in hands	Morphology	2.67
20581	Crocidura suaveolens	Krasnoperekopskij dist., Kurgannoe, perennial plants	33.7411	45.8711	100	2000-05-25	Tovpinets N.N., Evstafiev I.L.	Identified in hands	Morphology	1.33
20582	Crocidura suaveolens	Krasnoperekopskij dist., Kurgannoe, perennial plants	33.7411	45.8711	100	2000-05-25	Tovpinets N.N., Evstafiev I.L.	Identified in hands	Morphology	2.67
20583	Crocidura suaveolens	Leninskij dist., Novoselovka, field-protecting forest plantation	36.1142	45.2261	100	1992-01-25	Tovpinets N.N., Evstafiev I.L.	Identified in hands	Morphology	7
20584	Crocidura suaveolens	Leninskij dist., Uvarovo, perennial plants	35.6389	45.2353	100	1992-01-25	Tovpinets N.N., Evstafiev I.L.	Identified in hands	Morphology	2
20585	Crocidura suaveolens	Leninskij dist., Uvarovo, field-protecting forest plantation	35.6506	45.2481	100	1992-01-25	Tovpinets N.N., Evstafiev I.L.	Identified in hands	Morphology	2
20586	Crocidura suaveolens	Leninskij dist., Uvarovo, perennial plants	35.6758	45.2447	100	1992-01-25	Tovpinets N.N., Evstafiev I.L.	Identified in hands	Morphology	6
20587	Crocidura suaveolens	Leninskij dist., Kalinovka, field-protecting forest plantation	35.7864	45.3261	100	1992-01-25	Tovpinets N.N., Evstafiev I.L.	Identified in hands	Morphology	2
20588	Crocidura suaveolens	Sovetskij dist., Nekrasovka, perennial plants	34.9472	45.4389	100	1992-02-15	Tovpinets N.N., Evstafiev I.L.	Identified in hands	Morphology	1
20589	Crocidura suaveolens	Sovetskij dist., Krasnoflotskoe, perennial plants	34.9789	45.3094	100	1992-02-15	Tovpinets N.N., Evstafiev I.L.	Identified in hands	Morphology	7
20590	Crocidura suaveolens	Kirovskij dist., Shubino, field-protecting forest plantation	35.1578	45.2594	100	1992-03-05	Tovpinets N.N., Evstafiev I.L.	Identified in hands	Morphology	1
20591	Crocidura suaveolens	Razdol'nenskij dist., Kumovo, perennial plants	33.6142	45.8744	100	2000-09-15	Tovpinets N.N., Evstafiev I.L.	Identified in hands	Morphology	2
20592	Crocidura suaveolens	Sakskij dist., Krymskoe, field-protecting forest plantation	33.8461	45.1461	100	1992-04-15	Tovpinets N.N., Evstafiev I.L.	Identified in hands	Morphology	2
20593	Crocidura suaveolens	Krasnoperekopskij dist., Suvorovo, perennial plants	33.7014	46.0417	100	1992-04-15	Tovpinets N.N., Evstafiev I.L.	Identified in hands	Morphology	1
20594	Crocidura suaveolens	Razdol'nenskij dist., Botanicheskoe, perennial plants	33.5406	45.8086	100	1992-08-25	Tovpinets N.N., Evstafiev I.L.	Identified in hands	Morphology	1
20595	Crocidura suaveolens	Leninskij dist., Vulkanovka, perennial plants	35.9019	45.1533	100	2000-09-25	Tovpinets N.N., Evstafiev I.L.	Identified in hands	Morphology	18
20596	Crocidura suaveolens	Leninskij dist., Vulkanovka, field-protecting forest plantation	35.9019	45.1533	100	2000-09-25	Tovpinets N.N., Evstafiev I.L.	Identified in hands	Morphology	25
20597	Crocidura suaveolens	Leninskij dist., Kalinovka, pristine steppe	35.705	45.3214	100	2000-09-25	Tovpinets N.N., Evstafiev I.L.	Identified in hands	Morphology	7
20598	Crocidura suaveolens	Leninskij dist., Jakovenkovo, pristine steppe	36.2544	45.0533	100	1992-09-15	Tovpinets N.N., Evstafiev I.L.	Identified in hands	Morphology	4
20599	Crocidura suaveolens	Leninskij dist., Mar'evka, perennial plants	36.2078	45.1358	100	1992-09-15	Tovpinets N.N., Evstafiev I.L.	Identified in hands	Morphology	19
20600	Crocidura suaveolens	Leninskij dist., Lenino, field-protecting forest plantation	35.8339	45.3367	100	1992-09-15	Tovpinets N.N., Evstafiev I.L.	Identified in hands	Morphology	5
20601	Crocidura suaveolens	Leninskij dist., Semenovka, field-protecting forest plantation	35.7544	45.3525	100	1992-09-15	Tovpinets N.N., Evstafiev I.L.	Identified in hands	Morphology	1
20602	Crocidura suaveolens	Leninskij dist., Shhelkino, pristine steppe	35.8675	45.4622	100	1992-09-15	Tovpinets N.N., Evstafiev I.L.	Identified in hands	Morphology	5
20603	Crocidura suaveolens	Sovetskij dist., Novoselovka, perennial plants	34.9625	45.28	100	1992-09-25	Tovpinets N.N., Evstafiev I.L.	Identified in hands	Morphology	12
20604	Crocidura suaveolens	Belogorskij dist., Krasnoselovka , bush	34.6556	44.9039	100	1992-10-15	Tovpinets N.N., Evstafiev I.L.	Identified in hands	Morphology	0.67
20605	Crocidura suaveolens	Leninskij dist., Kerch', perennial plants	36.4386	45.3214	100	1993-01-25	Tovpinets N.N., Evstafiev I.L.	Identified in hands	Morphology	2
20606	Crocidura suaveolens	Leninskij dist., Kerch', field-protecting forest plantation	36.4386	45.3214	100	1993-01-25	Tovpinets N.N., Evstafiev I.L.	Identified in hands	Morphology	2
20607	Crocidura suaveolens	Leninskij dist., Gornostaevka, field-protecting forest plantation	36.1889	45.2033	100	1993-01-25	Tovpinets N.N., Evstafiev I.L.	Identified in hands	Morphology	2
20608	Crocidura suaveolens	Sovetskij dist., Novofedorovka, field-protecting forest plantation	35.0439	45.2847	100	1993-02-15	Tovpinets N.N., Evstafiev I.L.	Identified in hands	Morphology	1
20609	Crocidura suaveolens	Simferopol'skij dist., Pionerskoe, bush	34.2186	44.8922	100	1993-06-15	Tovpinets N.N., Evstafiev I.L.	Identified in hands	Morphology	1
20610	Crocidura suaveolens	Bahchisarajskij dist., Zheleznodorozhnoe, perennial plants	33.8	44.7322	100	1993-09-05	Tovpinets N.N., Evstafiev I.L.	Identified in hands	Morphology	2
20611	Crocidura suaveolens	Razdol'nenskij dist., Botanicheskoe, perennial plants	33.5292	45.7981	100	1993-09-25	Tovpinets N.N., Evstafiev I.L.	Identified in hands	Morphology	2
20612	Crocidura suaveolens	Razdol'nenskij dist., Kumovo, perennial plants	33.6142	45.8622	100	1993-09-25	Tovpinets N.N., Evstafiev I.L.	Identified in hands	Morphology	1
20613	Crocidura suaveolens	Razdol'nenskij dist., Kumovo, perennial plants	33.6364	45.8686	100	1993-09-25	Tovpinets N.N., Evstafiev I.L.	Identified in hands	Morphology	1
20614	Crocidura suaveolens	Leninskij dist., Mysovoe, perennial plants	35.86	45.47	100	1993-09-25	Tovpinets N.N., Evstafiev I.L.	Identified in hands	Morphology	1
20615	Crocidura suaveolens	Leninskij dist., Jakovenkovo, field-protecting forest plantation	36.3211	45.1311	100	1993-09-25	Tovpinets N.N., Evstafiev I.L.	Identified in hands	Morphology	1
20616	Crocidura suaveolens	Leninskij dist., Novoselovka, perennial plants	36.1019	45.2656	100	1993-09-25	Tovpinets N.N., Evstafiev I.L.	Identified in hands	Morphology	1
20617	Crocidura suaveolens	Leninskij dist., Vulkanovka, field-protecting forest plantation	35.9153	45.1531	100	1993-09-25	Tovpinets N.N., Evstafiev I.L.	Identified in hands	Morphology	16
20618	Crocidura suaveolens	Nizhnegorskij dist., Zalivnoe, perennial plants	34.8692	45.5581	100	1993-10-15	Tovpinets N.N., Evstafiev I.L.	Identified in hands	Morphology	4
20619	Crocidura suaveolens	Sovetskij dist., Novoselovka, perennial plants	34.9714	45.2844	100	1993-10-15	Tovpinets N.N., Evstafiev I.L.	Identified in hands	Morphology	8
20620	Crocidura suaveolens	Krasnoperekopskij dist., Vishnevka, field-protecting forest plantation	33.9508	45.9386	100	1993-10-25	Tovpinets N.N., Evstafiev I.L.	Identified in hands	Morphology	5
20621	Crocidura suaveolens	Krasnoperekopskij dist., Nadezhdino, field-protecting forest plantation	33.9867	46.0133	100	1993-10-25	Tovpinets N.N., Evstafiev I.L.	Identified in hands	Morphology	16
20622	Crocidura suaveolens	Krasnoperekopskij dist., Nadezhdino, field-protecting forest plantation	34.0031	46.0953	100	1993-10-25	Tovpinets N.N., Evstafiev I.L.	Identified in hands	Morphology	1
20623	Crocidura suaveolens	Krasnoperekopskij dist., Risovoe, perennial plants	33.6675	46.0419	100	1993-10-25	Tovpinets N.N., Evstafiev I.L.	Identified in hands	Morphology	4
20624	Crocidura suaveolens	Krasnoperekopskij dist., Ishun', perennial plants	33.8261	45.8964	100	1993-10-25	Tovpinets N.N., Evstafiev I.L.	Identified in hands	Morphology	1
20625	Crocidura suaveolens	Kirovskij dist., Nadezhda, field-protecting forest plantation	35.0667	45.1675	100	2000-10-15	Tovpinets N.N., Evstafiev I.L.	Identified in hands	Morphology	2
20626	Crocidura suaveolens	Kirovskij dist., Nadezhda, perennial plants	35.0667	45.1675	100	2000-10-15	Tovpinets N.N., Evstafiev I.L.	Identified in hands	Morphology	2
20627	Crocidura suaveolens	Kirovskij dist., Vladislavovka, field-protecting forest plantation	35.355	45.2058	100	2000-10-15	Tovpinets N.N., Evstafiev I.L.	Identified in hands	Morphology	9
20628	Crocidura suaveolens	Kirovskij dist., Tokarevo, field-protecting forest plantation	35.1914	45.3239	100	2000-10-15	Tovpinets N.N., Evstafiev I.L.	Identified in hands	Morphology	3
20629	Crocidura suaveolens	Kirovskij dist., Shubino, perennial plants	35.1906	45.2914	100	2000-10-15	Tovpinets N.N., Evstafiev I.L.	Identified in hands	Morphology	14
20630	Crocidura suaveolens	Dzhankojskij dist., Chajkino, field-protecting forest plantation	34.6308	45.8231	100	2000-10-25	Tovpinets N.N., Evstafiev I.L.	Identified in hands	Morphology	2
20631	Crocidura suaveolens	Dzhankojskij dist., Krymka, perennial plants	34.1808	45.7311	100	2000-10-25	Tovpinets N.N., Evstafiev I.L.	Identified in hands	Morphology	1
20632	Crocidura suaveolens	Dzhankojskij dist., Pavlovka, field-protecting forest plantation	34.1967	45.7292	100	2000-10-25	Tovpinets N.N., Evstafiev I.L.	Identified in hands	Morphology	1
20633	Crocidura suaveolens	Dzhankojskij dist., Prostornoe, field-protecting forest plantation	34.7431	45.6567	100	2000-10-25	Tovpinets N.N., Evstafiev I.L.	Identified in hands	Morphology	6
20634	Crocidura suaveolens	Dzhankojskij dist., Blagodatnoe, field-protecting forest plantation	34.7564	45.6694	100	2000-10-25	Tovpinets N.N., Evstafiev I.L.	Identified in hands	Morphology	4
20635	Crocidura suaveolens	Dzhankojskij dist., Aprelevka, perennial plants	34.745	45.6694	100	2000-10-25	Tovpinets N.N., Evstafiev I.L.	Identified in hands	Morphology	4
20636	Crocidura suaveolens	Simferopol'skij dist., Klenovka, field-protecting forest plantation	34.1619	45.1483	100	2000-11-15	Tovpinets N.N., Evstafiev I.L.	Identified in hands	Morphology	2
20637	Crocidura suaveolens	Simferopol'skij dist., Krasnoe, perennial plants	34.1422	45.1206	100	2000-11-15	Tovpinets N.N., Evstafiev I.L.	Identified in hands	Morphology	4
20638	Crocidura suaveolens	Simferopol'skij dist., Denisovka, field-protecting forest plantation	34.2061	44.9308	100	2000-11-15	Tovpinets N.N., Evstafiev I.L.	Identified in hands	Morphology	8
20639	Crocidura suaveolens	Bahchisarajskij dist., Kazanki, bush	33.9553	44.8614	100	2000-11-15	Tovpinets N.N., Evstafiev I.L.	Identified in hands	Morphology	1
20640	Crocidura suaveolens	Leninskij dist., Chernomorskoe, grain plantations	35.9956	45.0719	100	2000-12-15	Tovpinets N.N., Evstafiev I.L.	Identified in hands	Morphology	9.33
20641	Crocidura suaveolens	Leninskij dist., Vulkanovka, field-protecting forest plantation	35.9378	45.1267	100	2000-12-15	Tovpinets N.N., Evstafiev I.L.	Identified in hands	Morphology	2
20642	Crocidura suaveolens	Leninskij dist., Vulkanovka, perennial plants	35.9378	45.1267	100	2000-12-15	Tovpinets N.N., Evstafiev I.L.	Identified in hands	Morphology	10.67
20643	Crocidura suaveolens	Leninskij dist., Mar'evskoe Försterei, perennial plants	36.2269	45.1586	100	2000-12-15	Tovpinets N.N., Evstafiev I.L.	Identified in hands	Morphology	2
20644	Crocidura suaveolens	Leninskij dist., Ptashkino, perennial plants	36.1894	45.1878	100	2000-12-15	Tovpinets N.N., Evstafiev I.L.	Identified in hands	Morphology	2
20645	Crocidura suaveolens	Leninskij dist., Ptashkino, field-protecting forest plantation	36.1894	45.1878	100	2000-12-15	Tovpinets N.N., Evstafiev I.L.	Identified in hands	Morphology	5
20646	Crocidura suaveolens	Leninskij dist., Vinogradnoe, field-protecting forest plantation	35.8725	45.3322	100	2000-12-15	Tovpinets N.N., Evstafiev I.L.	Identified in hands	Morphology	1
20647	Crocidura suaveolens	Leninskij dist., Pesochnoe, field-protecting forest plantation	35.9656	45.3508	100	1994-02-25	Tovpinets N.N., Evstafiev I.L.	Identified in hands	Morphology	1
20648	Crocidura suaveolens	Leninskij dist., Ptashkino, field-protecting forest plantation	36.1689	45.2142	100	1994-02-25	Tovpinets N.N., Evstafiev I.L.	Identified in hands	Morphology	2
20649	Crocidura suaveolens	Chernomorskij dist., Vodopojnoe, field-protecting forest plantation	32.9297	45.545	100	1994-03-25	Tovpinets N.N., Evstafiev I.L.	Identified in hands	Morphology	1
20650	Crocidura suaveolens	Krasnoperekopskij dist., Bratskoe, grain plantations	33.8747	45.8383	100	1994-05-15	Tovpinets N.N., Evstafiev I.L.	Identified in hands	Morphology	2
20651	Crocidura suaveolens	Dzhankojskij dist., Martynovka, perennial plants	34.3053	45.8267	100	1994-07-15	Tovpinets N.N., Evstafiev I.L.	Identified in hands	Morphology	2
20652	Crocidura suaveolens	Leninskij dist., Vulkanovka, field-protecting forest plantation	35.9019	45.1533	100	1995-02-25	Tovpinets N.N., Evstafiev I.L.	Identified in hands	Morphology	2
20653	Crocidura suaveolens	Nizhnegorskij dist., Ohotskoe, perennial plants	34.8944	45.4461	100	1995-03-15	Tovpinets N.N., Evstafiev I.L.	Identified in hands	Morphology	2
20654	Crocidura suaveolens	Dzhankojskij dist., Perepelkino, perennial plants	34.5247	45.7342	100	1995-04-15	Tovpinets N.N., Evstafiev I.L.	Identified in hands	Morphology	2
20655	Crocidura suaveolens	Dzhankojskij dist., Perepelkino, field-protecting forest plantation	34.5247	45.7342	100	1995-04-15	Tovpinets N.N., Evstafiev I.L.	Identified in hands	Morphology	6
20656	Crocidura suaveolens	Pervomajskij dist., Mel'nichnoe, perennial plants	33.9989	45.785	100	1995-06-15	Tovpinets N.N., Evstafiev I.L.	Identified in hands	Morphology	1
20657	Crocidura suaveolens	Razdol'nenskij dist., Portovoe, perennial plants	33.5086	45.8331	100	1995-09-15	Tovpinets N.N., Evstafiev I.L.	Identified in hands	Morphology	3
20658	Crocidura suaveolens	Razdol'nenskij dist., Kumovo, perennial plants	33.6386	45.8175	100	1995-09-15	Tovpinets N.N., Evstafiev I.L.	Identified in hands	Morphology	1
20659	Crocidura suaveolens	Bol'shaja Jalta dist., Krasnokamenka, forest	34.2703	44.5558	100	1995-09-25	Tovpinets N.N., Evstafiev I.L.	Identified in hands	Morphology	2
20660	Crocidura suaveolens	Bol'shaja Jalta dist., Jalta, pristine steppe	34.1264	44.4828	100	1995-09-25	Tovpinets N.N., Evstafiev I.L.	Identified in hands	Morphology	1
20661	Crocidura suaveolens	Sovetskij dist., Pushkino, bush	34.9764	45.1864	100	1995-10-25	Tovpinets N.N., Evstafiev I.L.	Identified in hands	Morphology	6
20662	Crocidura suaveolens	Sovetskij dist., Pushkino, field-protecting forest plantation	35.0164	45.1861	100	1995-10-25	Tovpinets N.N., Evstafiev I.L.	Identified in hands	Morphology	4
20663	Crocidura suaveolens	Sovetskij dist., Pushkino, perennial plants	35.0164	45.1861	100	1995-10-25	Tovpinets N.N., Evstafiev I.L.	Identified in hands	Morphology	8
20664	Crocidura suaveolens	Sovetskij dist., Markovo, field-protecting forest plantation	34.985	45.2981	100	1995-10-25	Tovpinets N.N., Evstafiev I.L.	Identified in hands	Morphology	2
20665	Crocidura suaveolens	Sovetskij dist., Markovo, perennial plants	34.985	45.2981	100	1995-10-25	Tovpinets N.N., Evstafiev I.L.	Identified in hands	Morphology	5
20666	Crocidura suaveolens	Sovetskij dist., Urozhajnoe, perennial plants	35.1067	45.3178	100	1995-10-25	Tovpinets N.N., Evstafiev I.L.	Identified in hands	Morphology	1
20667	Crocidura suaveolens	Sovetskij dist., Urozhajnoe, perennial plants	35.0822	45.3044	100	1995-10-25	Tovpinets N.N., Evstafiev I.L.	Identified in hands	Morphology	10
20668	Crocidura suaveolens	Sovetskij dist., Urozhajnoe, perennial plants	35.0822	45.3044	100	1995-10-25	Tovpinets N.N., Evstafiev I.L.	Identified in hands	Morphology	7
20669	Crocidura suaveolens	Bahchisarajskij dist., Predushhel'noe, perennial plants	33.0219	44.7092	100	1995-11-15	Tovpinets N.N., Evstafiev I.L.	Identified in hands	Morphology	2
20670	Crocidura suaveolens	Bahchisarajskij dist., Predushhel'noe, bush	33.0219	44.7092	100	1995-11-15	Tovpinets N.N., Evstafiev I.L.	Identified in hands	Morphology	2
20671	Crocidura suaveolens	Leninskij dist., Ostanino, field-protecting forest plantation	35.8756	45.3325	100	1996-02-25	Tovpinets N.N., Evstafiev I.L.	Identified in hands	Morphology	2
20672	Crocidura suaveolens	Leninskij dist., Ptashkino, pristine steppe	36.1894	45.1878	100	1996-02-25	Tovpinets N.N., Evstafiev I.L.	Identified in hands	Morphology	2
20673	Crocidura suaveolens	Leninskij dist., Kamenskoe, perennial plants	35.4889	45.2819	100	1996-02-25	Tovpinets N.N., Evstafiev I.L.	Identified in hands	Morphology	2
20674	Crocidura suaveolens	Nizhnegorskij dist., Emel'janovka, grain plantations	34.9586	45.4972	100	1996-03-25	Tovpinets N.N., Evstafiev I.L.	Identified in hands	Morphology	1
20675	Crocidura suaveolens	Simferopol'skij dist., Teplovka, perennial plants	33.6739	45.0233	100	1996-06-15	Tovpinets N.N., Evstafiev I.L.	Identified in hands	Morphology	1
20676	Crocidura suaveolens	Krasnoperekopskij dist., Novopavlovka, perennial plants	33.8972	45.8969	100	1996-06-25	Tovpinets N.N., Evstafiev I.L.	Identified in hands	Morphology	1
20677	Crocidura suaveolens	Leninskij dist., Ostanino, field-protecting forest plantation	35.8489	45.3319	100	1996-09-25	Tovpinets N.N., Evstafiev I.L.	Identified in hands	Morphology	3
20678	Crocidura suaveolens	Leninskij dist., Ostanino, field-protecting forest plantation	35.8756	45.3325	100	1996-09-25	Tovpinets N.N., Evstafiev I.L.	Identified in hands	Morphology	6
20679	Crocidura suaveolens	Leninskij dist., Vulkanovka, field-protecting forest plantation	35.9261	45.1531	100	1996-09-25	Tovpinets N.N., Evstafiev I.L.	Identified in hands	Morphology	6
20680	Crocidura suaveolens	Leninskij dist., Vulkanovka, perennial plants	35.9261	45.1531	100	1996-09-25	Tovpinets N.N., Evstafiev I.L.	Identified in hands	Morphology	2
20681	Crocidura suaveolens	Leninskij dist., Novonikolaevka, field-protecting forest plantation	36.0758	45.2744	100	1996-09-25	Tovpinets N.N., Evstafiev I.L.	Identified in hands	Morphology	3
20682	Crocidura suaveolens	Leninskij dist., Novonikolaevka, perennial plants	36.0758	45.2744	100	1996-09-25	Tovpinets N.N., Evstafiev I.L.	Identified in hands	Morphology	2
20683	Crocidura suaveolens	Leninskij dist., Leninskoe, perennial plants	35.9569	45.2642	100	1996-09-25	Tovpinets N.N., Evstafiev I.L.	Identified in hands	Morphology	2
20684	Crocidura suaveolens	Leninskij dist., Semisotka, perennial plants	35.5881	45.2356	100	1996-09-25	Tovpinets N.N., Evstafiev I.L.	Identified in hands	Morphology	6
20685	Crocidura suaveolens	Krasnoperekopskij dist., Kurgannoe, perennial plants	33.7072	45.8753	100	1996-11-15	Tovpinets N.N., Evstafiev I.L.	Identified in hands	Morphology	7
20686	Crocidura suaveolens	Krasnoperekopskij dist., Kurgannoe, perennial plants	33.7411	45.8711	100	1996-11-15	Tovpinets N.N., Evstafiev I.L.	Identified in hands	Morphology	5
20687	Crocidura suaveolens	Krasnoperekopskij dist., Risovoe, perennial plants	33.6675	46.0419	100	1996-11-15	Tovpinets N.N., Evstafiev I.L.	Identified in hands	Morphology	1
20688	Crocidura suaveolens	Krasnoperekopskij dist., Risovoe, perennial plants	33.6675	46.0419	100	1996-11-15	Tovpinets N.N., Evstafiev I.L.	Identified in hands	Morphology	1
20689	Crocidura suaveolens	Krasnoperekopskij dist., Risovoe, perennial plants	33.715	45.9936	100	1996-11-15	Tovpinets N.N., Evstafiev I.L.	Identified in hands	Morphology	1
20690	Crocidura suaveolens	Krasnoperekopskij dist., Bratskoe, field-protecting forest plantation	33.8747	45.8383	100	1996-11-15	Tovpinets N.N., Evstafiev I.L.	Identified in hands	Morphology	1
20691	Crocidura suaveolens	Krasnoperekopskij dist., Novopavlovka, perennial plants	33.9225	45.8872	100	1996-11-15	Tovpinets N.N., Evstafiev I.L.	Identified in hands	Morphology	17
20692	Crocidura suaveolens	Krasnoperekopskij dist., Ishun', perennial plants	33.8261	45.8964	100	1996-11-15	Tovpinets N.N., Evstafiev I.L.	Identified in hands	Morphology	10
20693	Crocidura suaveolens	Bahchisarajskij dist., Shelkovichnoe, forest	34.0842	44.6369	100	1996-11-25	Tovpinets N.N., Evstafiev I.L.	Identified in hands	Morphology	1
20694	Crocidura suaveolens	Bahchisarajskij dist., Sinapnoe, perennial plants	34.0714	44.6486	100	1996-11-25	Tovpinets N.N., Evstafiev I.L.	Identified in hands	Morphology	3
20695	Crocidura suaveolens	Bahchisarajskij dist., Skalistoe, perennial plants	33.9636	44.8039	100	1996-11-25	Tovpinets N.N., Evstafiev I.L.	Identified in hands	Morphology	2
20696	Crocidura suaveolens	Bahchisarajskij dist., Kazanki, bush	33.9311	44.8575	100	1997-03-15	Tovpinets N.N., Evstafiev I.L.	Identified in hands	Morphology	1
20697	Crocidura suaveolens	Chernomorskij dist., Krasnaja Poljana, field-protecting forest plantation	32.9381	45.5183	100	1997-05-25	Tovpinets N.N., Evstafiev I.L.	Identified in hands	Morphology	1
20698	Crocidura suaveolens	Krasnogvardejskij dist., Aleksandrovka, field-protecting forest plantation	34.0772	45.5906	100	1997-06-15	Tovpinets N.N., Evstafiev I.L.	Identified in hands	Morphology	1
20699	Crocidura suaveolens	Krasnoperekopskij dist., Risovoe, perennial plants	33.6675	46.0419	100	1997-09-15	Tovpinets N.N., Evstafiev I.L.	Identified in hands	Morphology	4
20700	Crocidura suaveolens	Krasnoperekopskij dist., Risovoe, perennial plants	33.6544	45.9847	100	1997-09-15	Tovpinets N.N., Evstafiev I.L.	Identified in hands	Morphology	4
20701	Crocidura suaveolens	Krasnoperekopskij dist., Novopavlovka, perennial plants	33.8972	45.8969	100	1997-09-15	Tovpinets N.N., Evstafiev I.L.	Identified in hands	Morphology	19
20702	Crocidura suaveolens	Sakskij dist., Zernovoe, perennial plants	33.8767	45.2358	100	1997-10-05	Tovpinets N.N., Evstafiev I.L.	Identified in hands	Morphology	2
20703	Crocidura suaveolens	Sakskij dist., Zernovoe, field-protecting forest plantation	33.8767	45.2583	100	1997-10-05	Tovpinets N.N., Evstafiev I.L.	Identified in hands	Morphology	2
20704	Crocidura suaveolens	Sakskij dist., Krymskoe, perennial plants	33.8381	45.1889	100	1997-10-05	Tovpinets N.N., Evstafiev I.L.	Identified in hands	Morphology	5
20705	Crocidura suaveolens	Sakskij dist., Krymskoe, field-protecting forest plantation	33.8381	45.1889	100	1997-10-05	Tovpinets N.N., Evstafiev I.L.	Identified in hands	Morphology	14
20706	Crocidura suaveolens	Simferopol'skij dist., Novoandreevka, perennial plants	34.0872	45.1686	100	1997-10-05	Tovpinets N.N., Evstafiev I.L.	Identified in hands	Morphology	17
20707	Crocidura suaveolens	Simferopol'skij dist., Klenovka, field-protecting forest plantation	34.1553	45.1003	100	1997-10-05	Tovpinets N.N., Evstafiev I.L.	Identified in hands	Morphology	10
20708	Crocidura suaveolens	Simferopol'skij dist., Klenovka, perennial plants	34.1553	45.1003	100	1997-10-05	Tovpinets N.N., Evstafiev I.L.	Identified in hands	Morphology	6
20709	Crocidura suaveolens	Simferopol'skij dist., Teplovka, perennial plants	33.6739	45.0233	100	1997-10-05	Tovpinets N.N., Evstafiev I.L.	Identified in hands	Morphology	14
20710	Crocidura suaveolens	Simferopol'skij dist., Teplovka, field-protecting forest plantation	33.6814	45.0094	100	1997-10-05	Tovpinets N.N., Evstafiev I.L.	Identified in hands	Morphology	12
20711	Crocidura suaveolens	Bahchisarajskij dist., Trudoljubovka, perennial plants	33.9914	44.7739	100	1997-10-05	Tovpinets N.N., Evstafiev I.L.	Identified in hands	Morphology	5
20712	Crocidura suaveolens	Leninskij dist., Kalinovka, field-protecting forest plantation	35.7864	45.3261	100	1997-10-25	Tovpinets N.N., Evstafiev I.L.	Identified in hands	Morphology	5
20713	Crocidura suaveolens	Leninskij dist., Kalinovka, perennial plants	35.7864	45.3261	100	1997-10-25	Tovpinets N.N., Evstafiev I.L.	Identified in hands	Morphology	14
20714	Crocidura suaveolens	Leninskij dist., Vulkanovka, field-protecting forest plantation	35.9153	45.1531	100	1997-10-25	Tovpinets N.N., Evstafiev I.L.	Identified in hands	Morphology	14
20715	Crocidura suaveolens	Leninskij dist., Jakovenkovo, perennial plants	36.325	45.1064	100	1997-10-25	Tovpinets N.N., Evstafiev I.L.	Identified in hands	Morphology	16
20716	Crocidura suaveolens	Leninskij dist., Jakovenkovo, perennial plants	36.3064	45.1108	100	1997-10-25	Tovpinets N.N., Evstafiev I.L.	Identified in hands	Morphology	28
20717	Crocidura suaveolens	Leninskij dist., Mar'evka, field-protecting forest plantation	36.2078	45.1358	100	1997-10-25	Tovpinets N.N., Evstafiev I.L.	Identified in hands	Morphology	32
20718	Crocidura suaveolens	Leninskij dist., Ptashkino, field-protecting forest plantation	36.1894	45.1878	100	1997-10-25	Tovpinets N.N., Evstafiev I.L.	Identified in hands	Morphology	6
20719	Crocidura suaveolens	Leninskij dist., Ptashkino, perennial plants	36.1894	45.1878	100	1997-10-25	Tovpinets N.N., Evstafiev I.L.	Identified in hands	Morphology	18
20720	Crocidura suaveolens	Leninskij dist., Ptashkino, field-protecting forest plantation	36.1894	45.1878	100	1997-10-25	Tovpinets N.N., Evstafiev I.L.	Identified in hands	Morphology	44
20721	Crocidura suaveolens	Belogorskij dist., Golovanovka, perennial plants	34.6361	44.9514	100	1997-11-05	Tovpinets N.N., Evstafiev I.L.	Identified in hands	Morphology	3
20722	Crocidura suaveolens	Belogorskij dist., Zelenogorskoe, bush	34.4814	44.9928	100	1997-11-05	Tovpinets N.N., Evstafiev I.L.	Identified in hands	Morphology	1
20723	Crocidura suaveolens	Belogorskij dist., Rusakovka, field-protecting forest plantation	34.4367	45.0731	100	1997-11-05	Tovpinets N.N., Evstafiev I.L.	Identified in hands	Morphology	7
20724	Crocidura suaveolens	Nizhnegorskij dist., Sadovoe, perennial plants	34.6411	45.3375	100	1997-11-25	Tovpinets N.N., Evstafiev I.L.	Identified in hands	Morphology	14
20725	Crocidura suaveolens	Nizhnegorskij dist., Ohotskoe, field-protecting forest plantation	34.8306	45.4847	100	1997-11-25	Tovpinets N.N., Evstafiev I.L.	Identified in hands	Morphology	10
20726	Crocidura suaveolens	Nizhnegorskij dist., Novogrigor'evka, field-protecting forest plantation	34.5525	45.4189	100	1997-11-25	Tovpinets N.N., Evstafiev I.L.	Identified in hands	Morphology	30
20727	Crocidura suaveolens	Nizhnegorskij dist., Burevestnik, perennial plants	34.6169	45.4311	100	1997-11-25	Tovpinets N.N., Evstafiev I.L.	Identified in hands	Morphology	34
20728	Crocidura suaveolens	Nizhnegorskij dist., Chernozemnoe, perennial plants	34.7814	45.4022	100	1997-11-25	Tovpinets N.N., Evstafiev I.L.	Identified in hands	Morphology	27
20729	Crocidura suaveolens	Nizhnegorskij dist., Almaznoe, perennial plants	34.8072	45.3869	100	1997-11-25	Tovpinets N.N., Evstafiev I.L.	Identified in hands	Morphology	19
20730	Crocidura suaveolens	Leninskij dist., Kalinovka, perennial plants	35.7864	45.3261	100	1998-04-05	Tovpinets N.N., Evstafiev I.L.	Identified in hands	Morphology	1
20731	Crocidura suaveolens	Bahchisarajskij dist., Nekrasovka, perennial plants	33.7092	44.7475	100	1998-04-15	Tovpinets N.N., Evstafiev I.L.	Identified in hands	Morphology	1
20732	Crocidura suaveolens	Bahchisarajskij dist., Furmanovka, bush	33.7164	44.7664	100	1998-04-15	Tovpinets N.N., Evstafiev I.L.	Identified in hands	Morphology	1
20733	Crocidura suaveolens	Bahchisarajskij dist., Beregovoe, field-protecting forest plantation	33.6158	44.9072	100	1998-04-15	Tovpinets N.N., Evstafiev I.L.	Identified in hands	Morphology	2
20734	Crocidura suaveolens	Bahchisarajskij dist., Trudoljubovka, perennial plants	33.9842	44.775	100	1998-04-15	Tovpinets N.N., Evstafiev I.L.	Identified in hands	Morphology	1
20735	Crocidura suaveolens	Chernomorskij dist., Krasnojarskoe, field-protecting forest plantation	33.2625	45.5389	100	1998-04-25	Tovpinets N.N., Evstafiev I.L.	Identified in hands	Morphology	2
20736	Crocidura suaveolens	Chernomorskij dist., Krasnojarskoe, perennial plants	33.2625	45.5389	100	1998-04-25	Tovpinets N.N., Evstafiev I.L.	Identified in hands	Morphology	1
20737	Crocidura suaveolens	Chernomorskij dist., Zadornoe, field-protecting forest plantation	33.2167	45.5853	100	1998-04-25	Tovpinets N.N., Evstafiev I.L.	Identified in hands	Morphology	1
20738	Crocidura suaveolens	Chernomorskij dist., Krasnaja Poljana, field-protecting forest plantation	32.9719	45.5189	100	1998-04-25	Tovpinets N.N., Evstafiev I.L.	Identified in hands	Morphology	2
20739	Crocidura suaveolens	Belogorskij dist., Michurinskoe, perennial plants	34.6606	45.0819	100	1998-05-15	Tovpinets N.N., Evstafiev I.L.	Identified in hands	Morphology	1
20740	Crocidura suaveolens	Kirovskij dist., Izjumovka, bush	35.1819	45.02	100	1998-09-05	Tovpinets N.N., Evstafiev I.L.	Identified in hands	Morphology	1
20741	Crocidura suaveolens	Simferopol'skij dist., Krasnoles’e, bush	34.2378	44.815	100	1998-09-15	Tovpinets N.N., Evstafiev I.L.	Identified in hands	Morphology	2
20742	Crocidura suaveolens	Bahchisarajskij dist., Trudoljubovka, bush	33.9914	44.7739	100	1998-09-15	Tovpinets N.N., Evstafiev I.L.	Identified in hands	Morphology	1
20743	Crocidura suaveolens	Bahchisarajskij dist., Trudoljubovka, perennial plants	33.9914	44.7739	100	1998-09-15	Tovpinets N.N., Evstafiev I.L.	Identified in hands	Morphology	2
20744	Crocidura suaveolens	Bahchisarajskij dist., Trudoljubovka, perennial plants	33.9914	44.7739	100	1998-09-15	Tovpinets N.N., Evstafiev I.L.	Identified in hands	Morphology	1
20745	Crocidura suaveolens	Sudakskij dist., Forestnoe, perennial plants	34.9781	44.9328	100	1998-09-25	Tovpinets N.N., Evstafiev I.L.	Identified in hands	Morphology	2
20746	Crocidura suaveolens	Sudakskij dist., Gromovka, bush	34.7847	44.8844	100	1998-09-25	Tovpinets N.N., Evstafiev I.L.	Identified in hands	Morphology	2
20747	Crocidura suaveolens	Sudakskij dist., m.Tolstyj, forest	35.0975	44.8228	100	1998-10-05	Tovpinets N.N., Evstafiev I.L.	Identified in hands	Morphology	1
20748	Crocidura suaveolens	Leninskij dist., Vulkanovka, field-protecting forest plantation	36	45.1056	100	1998-10-15	Tovpinets N.N., Evstafiev I.L.	Identified in hands	Morphology	4
20749	Crocidura suaveolens	Leninskij dist., Vulkanovka, perennial plants	36	45.1056	100	1998-10-15	Tovpinets N.N., Evstafiev I.L.	Identified in hands	Morphology	8
20750	Crocidura suaveolens	Leninskij dist., Krasnopol'e, field-protecting forest plantation	36.0169	45.0947	100	1998-10-15	Tovpinets N.N., Evstafiev I.L.	Identified in hands	Morphology	7
20751	Crocidura suaveolens	Leninskij dist., Pesochnoe, perennial plants	35.9317	45.3472	100	1998-10-15	Tovpinets N.N., Evstafiev I.L.	Identified in hands	Morphology	6
20752	Crocidura suaveolens	Leninskij dist., Semisotka, field-protecting forest plantation	35.5286	45.2511	100	1998-10-15	Tovpinets N.N., Evstafiev I.L.	Identified in hands	Morphology	4
20753	Crocidura suaveolens	Leninskij dist., L'vovo, perennial plants	35.46	45.2558	100	1998-10-15	Tovpinets N.N., Evstafiev I.L.	Identified in hands	Morphology	7
20754	Crocidura suaveolens	Leninskij dist., Pesochnoe, forest	35.9342	45.3778	100	1998-10-15	Tovpinets N.N., Evstafiev I.L.	Identified in hands	Morphology	3
20755	Crocidura suaveolens	Leninskij dist., Pesochnoe, perennial plants	35.9342	45.3778	100	1998-10-15	Tovpinets N.N., Evstafiev I.L.	Identified in hands	Morphology	1.33
20756	Crocidura suaveolens	Leninskij dist., Mysovoe, pristine steppe	35.86	45.47	100	1998-10-15	Tovpinets N.N., Evstafiev I.L.	Identified in hands	Morphology	10
20757	Crocidura suaveolens	Leninskij dist., Mysovoe, perennial plants	35.86	45.47	100	1998-10-15	Tovpinets N.N., Evstafiev I.L.	Identified in hands	Morphology	4
20758	Crocidura suaveolens	Leninskij dist., Mysovoe, bush	35.86	45.47	100	1998-10-15	Tovpinets N.N., Evstafiev I.L.	Identified in hands	Morphology	3
20759	Crocidura suaveolens	Razdol'nenskij dist., Maksimovka, perennial plants	33.5958	45.755	100	1998-10-25	Tovpinets N.N., Evstafiev I.L.	Identified in hands	Morphology	1
20760	Crocidura suaveolens	Razdol'nenskij dist., Kumovo, perennial plants	33.5578	45.8189	100	1998-10-25	Tovpinets N.N., Evstafiev I.L.	Identified in hands	Morphology	4
20761	Crocidura suaveolens	Razdol'nenskij dist., Kumovo, perennial plants	33.5578	45.8189	100	1998-10-25	Tovpinets N.N., Evstafiev I.L.	Identified in hands	Morphology	2
20762	Crocidura suaveolens	Razdol'nenskij dist., Kumovo, perennial plants	33.6358	45.8583	100	1998-10-25	Tovpinets N.N., Evstafiev I.L.	Identified in hands	Morphology	1
20763	Crocidura suaveolens	Krasnoperekopskij dist., Pjatihatka, field-protecting forest plantation	33.76	46.0544	100	1998-10-25	Tovpinets N.N., Evstafiev I.L.	Identified in hands	Morphology	4
20764	Crocidura suaveolens	Krasnoperekopskij dist., Pjatihatka, perennial plants	33.76	46.0544	100	1998-10-25	Tovpinets N.N., Evstafiev I.L.	Identified in hands	Morphology	6
20765	Crocidura suaveolens	Krasnoperekopskij dist., Novopavlovka, perennial plants	33.8972	45.8969	100	1998-10-25	Tovpinets N.N., Evstafiev I.L.	Identified in hands	Morphology	2
20766	Crocidura suaveolens	Krasnoperekopskij dist., Novopavlovka, perennial plants	33.8972	45.8969	100	1998-10-25	Tovpinets N.N., Evstafiev I.L.	Identified in hands	Morphology	8
20767	Crocidura suaveolens	Krasnoperekopskij dist., Ishun', perennial plants	33.8261	45.8964	100	1998-10-25	Tovpinets N.N., Evstafiev I.L.	Identified in hands	Morphology	4
20768	Crocidura suaveolens	Dzhankojskij dist., Probuzhdenie, perennial plants	34.2761	45.8469	100	1998-11-15	Tovpinets N.N., Evstafiev I.L.	Identified in hands	Morphology	2
20769	Crocidura suaveolens	Dzhankojskij dist., Chajkino, pristine steppe	34.6308	45.8231	100	1998-11-15	Tovpinets N.N., Evstafiev I.L.	Identified in hands	Morphology	2
20770	Crocidura suaveolens	Dzhankojskij dist., Prostornoe, pristine steppe	34.6944	45.6694	100	1998-11-15	Tovpinets N.N., Evstafiev I.L.	Identified in hands	Morphology	3
20771	Crocidura suaveolens	Dzhankojskij dist., Slavjanskoe, perennial plants	34.6842	45.6786	100	1998-11-15	Tovpinets N.N., Evstafiev I.L.	Identified in hands	Morphology	2
20772	Crocidura suaveolens	Dzhankojskij dist., Sovetskoe, field-protecting forest plantation	34.4819	45.5531	100	1998-11-15	Tovpinets N.N., Evstafiev I.L.	Identified in hands	Morphology	2
20773	Crocidura suaveolens	Dzhankojskij dist., Rubinovka, perennial plants	34.4622	45.5606	100	1998-11-15	Tovpinets N.N., Evstafiev I.L.	Identified in hands	Morphology	2
20774	Crocidura suaveolens	Sovetskij dist., Pushkino , field-protecting forest plantation	35.0164	45.1861	100	1998-11-25	Tovpinets N.N., Evstafiev I.L.	Identified in hands	Morphology	10
20775	Crocidura suaveolens	Sovetskij dist., Urozhajnoe, perennial plants	35.1064	45.3467	100	1998-11-25	Tovpinets N.N., Evstafiev I.L.	Identified in hands	Morphology	1
20776	Crocidura suaveolens	Sovetskij dist., Urozhajnoe, field-protecting forest plantation	35.1064	45.3467	100	1998-11-25	Tovpinets N.N., Evstafiev I.L.	Identified in hands	Morphology	8
20777	Crocidura suaveolens	Nizhnegorskij dist., Novogrigor'evka, perennial plants	34.5525	45.4189	100	1998-11-25	Tovpinets N.N., Evstafiev I.L.	Identified in hands	Morphology	14
20778	Crocidura suaveolens	Nizhnegorskij dist., Novogrigor'evka, perennial plants	34.5525	45.4189	100	1998-11-25	Tovpinets N.N., Evstafiev I.L.	Identified in hands	Morphology	10
20779	Crocidura suaveolens	Bahchisarajskij dist., Pochtovoe, perennial plants	33.9403	44.8533	100	1999-04-05	Tovpinets N.N., Evstafiev I.L.	Identified in hands	Morphology	8
20780	Crocidura suaveolens	Leninskij dist., Shhelkino, pristine steppe	35.8675	45.4622	100	1999-06-05	Tovpinets N.N., Evstafiev I.L.	Identified in hands	Morphology	1
20781	Crocidura suaveolens	Leninskij dist., Mysovoe, pristine steppe	35.8364	45.4639	100	1999-06-05	Tovpinets N.N., Evstafiev I.L.	Identified in hands	Morphology	2
20782	Crocidura suaveolens	Leninskij dist., Zolotoe, pristine steppe	36.1956	45.4581	100	1999-06-05	Tovpinets N.N., Evstafiev I.L.	Identified in hands	Morphology	1
20783	Crocidura suaveolens	Leninskij dist., Zolotoe, pristine steppe	36.1956	45.4581	100	1999-06-05	Tovpinets N.N., Evstafiev I.L.	Identified in hands	Morphology	3
20784	Crocidura suaveolens	Leninskij dist., Vulkanovka, field-protecting forest plantation	35.9153	45.1531	100	1999-06-05	Tovpinets N.N., Evstafiev I.L.	Identified in hands	Morphology	1
20785	Crocidura suaveolens	Bol'shaja Jalta dist., Partizanskoe, perennial plants	34.255	44.5483	100	1999-09-05	Tovpinets N.N., Evstafiev I.L.	Identified in hands	Morphology	2
20786	Crocidura suaveolens	Leninskij dist., Mysovoe, pristine steppe	35.86	45.47	100	1999-10-05	Tovpinets N.N., Evstafiev I.L.	Identified in hands	Morphology	4
20787	Crocidura suaveolens	Leninskij dist., Mysovoe, pristine steppe	35.86	45.47	100	1999-10-05	Tovpinets N.N., Evstafiev I.L.	Identified in hands	Morphology	9
20788	Crocidura suaveolens	Leninskij dist., Mysovoe, pristine steppe	35.8628	45.4583	100	1999-10-05	Tovpinets N.N., Evstafiev I.L.	Identified in hands	Morphology	4
20789	Crocidura suaveolens	Leninskij dist., Jakovenkovo, perennial plants	36.325	45.1064	100	1999-10-05	Tovpinets N.N., Evstafiev I.L.	Identified in hands	Morphology	4
20790	Crocidura suaveolens	Leninskij dist., Jakovenkovo, perennial plants	36.325	45.1064	100	1999-10-05	Tovpinets N.N., Evstafiev I.L.	Identified in hands	Morphology	8
20791	Crocidura suaveolens	Leninskij dist., Marfovka, perennial plants	36.0231	45.1767	100	1999-10-05	Tovpinets N.N., Evstafiev I.L.	Identified in hands	Morphology	12
20792	Crocidura suaveolens	Leninskij dist., Marfovka, bush	36.0231	45.1767	100	1999-10-05	Tovpinets N.N., Evstafiev I.L.	Identified in hands	Morphology	4
20793	Crocidura suaveolens	Leninskij dist., Vulkanovka, field-protecting forest plantation	36.0056	45.1503	100	1999-10-05	Tovpinets N.N., Evstafiev I.L.	Identified in hands	Morphology	16
20794	Crocidura suaveolens	Bahchisarajskij dist., Uglovoe, perennial plants	33.6714	44.8164	100	1999-10-15	Tovpinets N.N., Evstafiev I.L.	Identified in hands	Morphology	11
20795	Crocidura suaveolens	Bahchisarajskij dist., Uglovoe, perennial plants	33.6714	44.8164	100	1999-10-15	Tovpinets N.N., Evstafiev I.L.	Identified in hands	Morphology	8
20796	Crocidura suaveolens	Razdol'nenskij dist., Kashtanovka, field-protecting forest plantation	33.3583	45.6322	100	1999-11-05	Tovpinets N.N., Evstafiev I.L.	Identified in hands	Morphology	8
20797	Crocidura suaveolens	Razdol'nenskij dist., Kamyshnoe, perennial plants	33.7103	45.8122	100	1999-11-05	Tovpinets N.N., Evstafiev I.L.	Identified in hands	Morphology	1
20798	Crocidura suaveolens	Razdol'nenskij dist., Kamyshnoe, pristine steppe	33.6778	45.8119	100	1999-11-05	Tovpinets N.N., Evstafiev I.L.	Identified in hands	Morphology	10
20799	Crocidura suaveolens	Razdol'nenskij dist., Kamyshnoe, perennial plants	33.6778	45.8119	100	1999-11-05	Tovpinets N.N., Evstafiev I.L.	Identified in hands	Morphology	8
20800	Crocidura suaveolens	Sovetskij dist., Krasnoflotskoe, perennial plants	34.9772	45.3156	100	1999-11-25	Tovpinets N.N., Evstafiev I.L.	Identified in hands	Morphology	26
20801	Crocidura suaveolens	Sovetskij dist., Krasnoflotskoe, field-protecting forest plantation	34.9772	45.3156	100	1999-11-25	Tovpinets N.N., Evstafiev I.L.	Identified in hands	Morphology	22
20802	Crocidura suaveolens	Sovetskij dist., Rovenka, perennial plants	35.0047	45.5144	100	1999-11-25	Tovpinets N.N., Evstafiev I.L.	Identified in hands	Morphology	7
20803	Crocidura suaveolens	Sovetskij dist., Dmitrovka, field-protecting forest plantation	35.0214	45.5083	100	1999-11-25	Tovpinets N.N., Evstafiev I.L.	Identified in hands	Morphology	7
20804	Crocidura suaveolens	Nizhnegorskij dist., Novogrigor'evka, field-protecting forest plantation	34.5525	45.4189	100	1999-11-25	Tovpinets N.N., Evstafiev I.L.	Identified in hands	Morphology	7
20805	Crocidura suaveolens	Leninskij dist., Mar'evka, pristine steppe	36.2078	45.1358	100	1999-12-25	Tovpinets N.N., Evstafiev I.L.	Identified in hands	Morphology	4
20806	Crocidura suaveolens	Leninskij dist., Mar'evka, field-protecting forest plantation	36.2078	45.1358	100	1999-12-25	Tovpinets N.N., Evstafiev I.L.	Identified in hands	Morphology	13
20807	Crocidura suaveolens	Leninskij dist., Jakovenkovo, perennial plants	36.3064	45.1108	100	1999-12-25	Tovpinets N.N., Evstafiev I.L.	Identified in hands	Morphology	16
20808	Crocidura suaveolens	Leninskij dist., Jakovenkovo, perennial plants	36.3064	45.1108	100	1999-12-25	Tovpinets N.N., Evstafiev I.L.	Identified in hands	Morphology	14
20809	Crocidura suaveolens	Leninskij dist., Zavetnoe, field-protecting forest plantation	36.3667	45.1211	100	1999-12-25	Tovpinets N.N., Evstafiev I.L.	Identified in hands	Morphology	32
20810	Crocidura suaveolens	Leninskij dist., Zavetnoe, grain plantations	36.3667	45.1211	100	1999-12-25	Tovpinets N.N., Evstafiev I.L.	Identified in hands	Morphology	10
20811	Crocidura suaveolens	Leninskij dist., Mar'evka, pristine steppe	36.2078	45.1358	100	1999-12-25	Tovpinets N.N., Evstafiev I.L.	Identified in hands	Morphology	1
20812	Crocidura suaveolens	Leninskij dist., Cheljadinovo, field-protecting forest plantation	36.3283	45.2314	100	1999-12-25	Tovpinets N.N., Evstafiev I.L.	Identified in hands	Morphology	18
20813	Crocidura suaveolens	Leninskij dist., Kalinovka, field-protecting forest plantation	35.7864	45.3261	100	1988-02-25	Tovpinets N.N., Evstafiev I.L.	Identified in hands	Morphology	2
20814	Crocidura suaveolens	Leninskij dist., Kalinovka, perennial plants	35.7864	45.3261	100	1988-02-25	Tovpinets N.N., Evstafiev I.L.	Identified in hands	Morphology	4
20815	Crocidura suaveolens	Simferopol'skij dist., Haritonovka, field-protecting forest plantation	34.1592	45.1811	100	1988-04-15	Tovpinets N.N., Evstafiev I.L.	Identified in hands	Morphology	1
20816	Crocidura suaveolens	Leninskij dist., Pesochnoe, field-protecting forest plantation	35.9656	45.3508	100	2002-09-15	Tovpinets N.N., Evstafiev I.L.	Identified in hands	Morphology	3
20817	Crocidura suaveolens	Kirovskij dist., Tokarevo, grain plantations	35.1508	45.2542	100	1988-05-15	Tovpinets N.N., Evstafiev I.L.	Identified in hands	Morphology	2
20818	Crocidura suaveolens	Kirovskij dist., Tokarevo, perennial plants	35.1508	45.2542	100	1988-05-15	Tovpinets N.N., Evstafiev I.L.	Identified in hands	Morphology	2
20819	Crocidura suaveolens	Bahchisarajskij dist., Bahchisaraj, forest	33.8194	44.7611	100	1988-07-15	Tovpinets N.N., Evstafiev I.L.	Identified in hands	Morphology	1.33
20820	Crocidura suaveolens	Sakskij dist., Novofedorovka, perennial plants	33.5711	45.0739	100	1988-07-15	Tovpinets N.N., Evstafiev I.L.	Identified in hands	Morphology	4
20821	Crocidura suaveolens	Sakskij dist., Mihajlovka, field-protecting forest plantation	33.6489	45.1156	100	1988-07-15	Tovpinets N.N., Evstafiev I.L.	Identified in hands	Morphology	1
20822	Crocidura suaveolens	Simferopol'skij dist., Konstantinovka, perennial plants	34.1128	44.8414	100	1988-08-15	Tovpinets N.N., Evstafiev I.L.	Identified in hands	Morphology	1
20823	Crocidura suaveolens	Simferopol'skij dist., Krasnaja Zor'ka, perennial plants	34.0614	45.1372	100	1988-08-15	Tovpinets N.N., Evstafiev I.L.	Identified in hands	Morphology	1
20824	Crocidura suaveolens	Dzhankojskij dist., Dneprovka, perennial plants	34.2953	45.7197	100	1988-09-05	Tovpinets N.N., Evstafiev I.L.	Identified in hands	Morphology	1.33
20825	Crocidura suaveolens	Dzhankojskij dist., Martynovka, perennial plants	34.3022	45.8872	100	1988-09-05	Tovpinets N.N., Evstafiev I.L.	Identified in hands	Morphology	2
20826	Crocidura suaveolens	Leninskij dist., Kalinovka, field-protecting forest plantation	35.7864	45.3261	100	1988-09-15	Tovpinets N.N., Evstafiev I.L.	Identified in hands	Morphology	1
20827	Crocidura suaveolens	Leninskij dist., Ptashkino, pristine steppe	36.1894	45.1878	100	1988-09-15	Tovpinets N.N., Evstafiev I.L.	Identified in hands	Morphology	5
20828	Crocidura suaveolens	Leninskij dist., Ptashkino, hay stack	36.1894	45.1878	100	1988-09-15	Tovpinets N.N., Evstafiev I.L.	Identified in hands	Morphology	2
20829	Crocidura suaveolens	Leninskij dist., Ostanino, pristine steppe	35.8756	45.3325	100	1988-09-15	Tovpinets N.N., Evstafiev I.L.	Identified in hands	Morphology	1
20830	Crocidura suaveolens	Leninskij dist., Krasnogorka, field-protecting forest plantation	35.7953	45.2294	100	1988-09-15	Tovpinets N.N., Evstafiev I.L.	Identified in hands	Morphology	1
20831	Crocidura suaveolens	Nizhnegorskij dist., Izobil'noe, field-protecting forest plantation	34.9217	45.5703	100	1988-09-25	Tovpinets N.N., Evstafiev I.L.	Identified in hands	Morphology	2
20832	Crocidura suaveolens	Nizhnegorskij dist., Izobil'noe, field-protecting forest plantation	34.9217	45.5703	100	1988-09-25	Tovpinets N.N., Evstafiev I.L.	Identified in hands	Morphology	1
20833	Crocidura suaveolens	Nizhnegorskij dist., Mihajlovka, perennial plants	34.6247	45.5047	100	1988-09-25	Tovpinets N.N., Evstafiev I.L.	Identified in hands	Morphology	1
20834	Crocidura suaveolens	Sovetskij dist., Sovetskij, field-protecting forest plantation	34.8886	45.35	100	1988-09-25	Tovpinets N.N., Evstafiev I.L.	Identified in hands	Morphology	2
20835	Crocidura suaveolens	Nizhnegorskij dist., Luzhki, perennial plants	34.8442	45.5453	100	1988-09-15	Tovpinets N.N., Evstafiev I.L.	Identified in hands	Morphology	3
20836	Crocidura suaveolens	Bahchisarajskij dist., Kujbyshevo, perennial plants	33.8661	44.6242	100	1988-10-15	Tovpinets N.N., Evstafiev I.L.	Identified in hands	Morphology	2
20837	Crocidura suaveolens	Sakskij dist., Ohotnikovo, perennial plants	33.5972	45.2528	100	1988-10-25	Tovpinets N.N., Evstafiev I.L.	Identified in hands	Morphology	4
20838	Crocidura suaveolens	Sakskij dist., Il'inka, hay stack	33.8117	45.3775	100	1988-10-25	Tovpinets N.N., Evstafiev I.L.	Identified in hands	Morphology	3
20839	Crocidura suaveolens	Simferopol'skij dist., Novoselovka, hay stack	33.8483	44.9717	100	1988-10-25	Tovpinets N.N., Evstafiev I.L.	Identified in hands	Morphology	1
20840	Crocidura suaveolens	Simferopol'skij dist., Novoselovka, field-protecting forest plantation	33.8483	44.9717	100	1988-10-25	Tovpinets N.N., Evstafiev I.L.	Identified in hands	Morphology	1
20841	Crocidura suaveolens	Simferopol'skij dist., Peredovoe, hay stack	33.8378	45.0444	100	1988-10-25	Tovpinets N.N., Evstafiev I.L.	Identified in hands	Morphology	1
20842	Crocidura suaveolens	Sakskij dist., Gerojskoe, hay stack	33.7989	45.1317	100	1988-10-25	Tovpinets N.N., Evstafiev I.L.	Identified in hands	Morphology	2
20843	Crocidura suaveolens	Krasnoperekopskij dist., Novopavlovka, perennial plants	33.875	45.8972	100	1988-11-15	Tovpinets N.N., Evstafiev I.L.	Identified in hands	Morphology	10
20844	Crocidura suaveolens	Krasnoperekopskij dist., Novopavlovka, perennial plants	33.875	45.8972	100	1988-11-15	Tovpinets N.N., Evstafiev I.L.	Identified in hands	Morphology	3
20845	Crocidura suaveolens	Krasnoperekopskij dist., Novopavlovka, rice plantations	33.875	45.8972	100	1988-11-15	Tovpinets N.N., Evstafiev I.L.	Identified in hands	Morphology	3
20846	Crocidura suaveolens	Pervomajskij dist., Poltavskoe, perennial plants	33.9525	45.7858	100	1988-11-25	Tovpinets N.N., Evstafiev I.L.	Identified in hands	Morphology	5
20847	Crocidura suaveolens	Pervomajskij dist., Kashtanovka, hay stack	33.8981	45.4544	100	1988-11-25	Tovpinets N.N., Evstafiev I.L.	Identified in hands	Morphology	1
20848	Crocidura suaveolens	Leninskij dist., Kerch', pristine steppe	36.4386	45.3214	100	1988-12-15	Tovpinets N.N., Evstafiev I.L.	Identified in hands	Morphology	16
20849	Crocidura suaveolens	Leninskij dist., Kerch', forest	36.4386	45.3214	100	1988-12-15	Tovpinets N.N., Evstafiev I.L.	Identified in hands	Morphology	6
20850	Crocidura suaveolens	Leninskij dist., Mar'evskoe Försterei, pristine steppe	36.245	45.1611	100	1988-12-15	Tovpinets N.N., Evstafiev I.L.	Identified in hands	Morphology	12
20851	Crocidura suaveolens	Leninskij dist., Mar'evskoe Försterei, field-protecting forest plantation	36.2625	45.1597	100	1988-12-15	Tovpinets N.N., Evstafiev I.L.	Identified in hands	Morphology	9
20852	Crocidura suaveolens	Leninskij dist., Mar'evskoe Försterei, forest	36.2625	45.1597	100	1988-12-15	Tovpinets N.N., Evstafiev I.L.	Identified in hands	Morphology	12
20853	Crocidura suaveolens	Leninskij dist., Mar'evskoe Försterei, pristine steppe	36.2625	45.1597	100	1988-12-15	Tovpinets N.N., Evstafiev I.L.	Identified in hands	Morphology	16
20854	Crocidura suaveolens	Leninskij dist., Jakovenkovo, field-protecting forest plantation	36.325	45.1064	100	1988-12-15	Tovpinets N.N., Evstafiev I.L.	Identified in hands	Morphology	8
20855	Crocidura suaveolens	Leninskij dist., Jakovenkovo, hay stack	36.325	45.1064	100	1988-12-15	Tovpinets N.N., Evstafiev I.L.	Identified in hands	Morphology	4
20856	Crocidura suaveolens	Leninskij dist., Mar'evka, field-protecting forest plantation	36.2964	45.1089	100	1988-12-15	Tovpinets N.N., Evstafiev I.L.	Identified in hands	Morphology	6
20857	Crocidura suaveolens	Leninskij dist., Ogon'ki, field-protecting forest plantation	36.31	45.2122	100	1988-12-15	Tovpinets N.N., Evstafiev I.L.	Identified in hands	Morphology	3
20858	Crocidura suaveolens	Leninskij dist., Ogon'ki, pristine steppe	36.31	45.2122	100	1988-12-15	Tovpinets N.N., Evstafiev I.L.	Identified in hands	Morphology	2
20859	Crocidura suaveolens	Nizhnegorskij dist., Listvennoe, perennial plants	34.845	45.4639	100	1989-02-15	Tovpinets N.N., Evstafiev I.L.	Identified in hands	Morphology	2
20860	Crocidura suaveolens	Sovetskij dist., Krasnoflotskoe, field-protecting forest plantation	34.9683	45.2872	100	1989-02-15	Tovpinets N.N., Evstafiev I.L.	Identified in hands	Morphology	2
20861	Crocidura suaveolens	Sovetskij dist., Markovo, hay stack	34.9875	45.2764	100	1989-02-15	Tovpinets N.N., Evstafiev I.L.	Identified in hands	Morphology	4
20862	Crocidura suaveolens	Nizhnegorskij dist., Korennoe, perennial plants	34.5406	45.4458	100	1989-02-15	Tovpinets N.N., Evstafiev I.L.	Identified in hands	Morphology	2
20863	Crocidura suaveolens	Nizhnegorskij dist., Burevestnik, perennial plants	34.655	45.4261	100	1989-02-15	Tovpinets N.N., Evstafiev I.L.	Identified in hands	Morphology	2
20864	Crocidura suaveolens	Nizhnegorskij dist., Kostochkovka, perennial plants	34.68	45.3328	100	1989-02-15	Tovpinets N.N., Evstafiev I.L.	Identified in hands	Morphology	4
20865	Crocidura suaveolens	Nizhnegorskij dist., Kostochkovka, perennial plants	34.68	45.3328	100	1989-02-15	Tovpinets N.N., Evstafiev I.L.	Identified in hands	Morphology	6
20866	Crocidura suaveolens	Nizhnegorskij dist., Zarech'e, perennial plants	34.6894	45.3442	100	1989-02-15	Tovpinets N.N., Evstafiev I.L.	Identified in hands	Morphology	6
20867	Crocidura suaveolens	Simferopol'skij dist., Novoselovka, pristine steppe	33.8722	44.9975	100	1989-03-15	Tovpinets N.N., Evstafiev I.L.	Identified in hands	Morphology	2
20868	Crocidura suaveolens	Krasnogvardejskij dist., Kremnevka, perennial plants	34.1	45.4428	100	1989-03-25	Tovpinets N.N., Evstafiev I.L.	Identified in hands	Morphology	1
20869	Crocidura suaveolens	Krasnogvardejskij dist., Dokuchaevo, perennial plants	34.42	45.2958	100	1989-03-25	Tovpinets N.N., Evstafiev I.L.	Identified in hands	Morphology	12
20870	Crocidura suaveolens	Krasnogvardejskij dist., Rovnoe, perennial plants	34.3133	45.3606	100	1989-03-25	Tovpinets N.N., Evstafiev I.L.	Identified in hands	Morphology	2
20871	Crocidura suaveolens	Dzhankojskij dist., Jastrebcy, hay stack	34.2183	45.6728	100	1989-04-15	Tovpinets N.N., Evstafiev I.L.	Identified in hands	Morphology	4
20872	Crocidura suaveolens	Dzhankojskij dist., Jastrebcy, field-protecting forest plantation	34.2183	45.6728	100	1989-04-15	Tovpinets N.N., Evstafiev I.L.	Identified in hands	Morphology	2
20873	Crocidura suaveolens	Dzhankojskij dist., Stal'noe, field-protecting forest plantation	34.5903	45.6942	100	1989-04-15	Tovpinets N.N., Evstafiev I.L.	Identified in hands	Morphology	2
20874	Crocidura suaveolens	Krasnoperekopskij dist., Bratskoe, grain plantations	33.9294	45.8511	100	1989-04-25	Tovpinets N.N., Evstafiev I.L.	Identified in hands	Morphology	2
20875	Crocidura suaveolens	Leninskij dist., Jachmennoe, perennial plants	35.5547	45.2011	100	1989-08-25	Tovpinets N.N., Evstafiev I.L.	Identified in hands	Morphology	2
20876	Crocidura suaveolens	Kirovskij dist., Izobil'noe, pristine steppe	35.1767	45.1056	100	1989-09-05	Tovpinets N.N., Evstafiev I.L.	Identified in hands	Morphology	2
20877	Crocidura suaveolens	Kirovskij dist., Vladislavovka, perennial plants	35.4197	45.1814	100	1989-09-05	Tovpinets N.N., Evstafiev I.L.	Identified in hands	Morphology	2
20878	Crocidura suaveolens	Kirovskij dist., Vasil'kovoe, pristine steppe	35.3272	45.2417	100	1989-09-05	Tovpinets N.N., Evstafiev I.L.	Identified in hands	Morphology	2
20879	Crocidura suaveolens	Dzhankojskij dist., Soloncovoe, field-protecting forest plantation	34.2569	45.9289	100	1989-09-15	Tovpinets N.N., Evstafiev I.L.	Identified in hands	Morphology	1
20880	Crocidura suaveolens	Belogorskij dist., Michurinskoe, perennial plants	34.7261	45.0647	100	1989-09-25	Tovpinets N.N., Evstafiev I.L.	Identified in hands	Morphology	1
20881	Crocidura suaveolens	Belogorskij dist., Krasnoselovka, forest	34.6394	44.9053	100	1989-09-25	Tovpinets N.N., Evstafiev I.L.	Identified in hands	Morphology	3
20882	Crocidura suaveolens	Belogorskij dist., Krasnoselovka, forest	34.6275	44.9253	100	1989-09-25	Tovpinets N.N., Evstafiev I.L.	Identified in hands	Morphology	1
20883	Crocidura suaveolens	Belogorskij dist., Mel'nichnoe, field-protecting forest plantation	34.3975	45.1964	100	1989-09-25	Tovpinets N.N., Evstafiev I.L.	Identified in hands	Morphology	2
20884	Crocidura suaveolens	Belogorskij dist., Udarnoe, field-protecting forest plantation	34.4683	45.2233	100	1989-09-25	Tovpinets N.N., Evstafiev I.L.	Identified in hands	Morphology	1
20885	Crocidura suaveolens	Sovetskij dist., Oktjabr'skoe, hay stack	34.9364	45.3872	100	1989-10-15	Tovpinets N.N., Evstafiev I.L.	Identified in hands	Morphology	2
20886	Crocidura suaveolens	Sovetskij dist., Prudy, field-protecting forest plantation	34.7264	45.2431	100	1989-10-15	Tovpinets N.N., Evstafiev I.L.	Identified in hands	Morphology	1
20887	Crocidura suaveolens	Nizhnegorskij dist., Pshenichnoe, field-protecting forest plantation	34.8392	45.6594	100	1989-10-15	Tovpinets N.N., Evstafiev I.L.	Identified in hands	Morphology	1
20888	Crocidura suaveolens	Nizhnegorskij dist., Luzhki, field-protecting forest plantation	34.8408	45.5311	100	1989-10-15	Tovpinets N.N., Evstafiev I.L.	Identified in hands	Morphology	2
20889	Crocidura suaveolens	Leninskij dist., Semisotka, perennial plants	35.5286	45.2511	100	1989-10-25	Tovpinets N.N., Evstafiev I.L.	Identified in hands	Morphology	2
20890	Crocidura suaveolens	Leninskij dist., Kamenskoe, hay stack	35.4889	45.2819	100	1989-10-25	Tovpinets N.N., Evstafiev I.L.	Identified in hands	Morphology	1
20891	Crocidura suaveolens	Leninskij dist., Vinogradnoe, field-protecting forest plantation	35.8147	45.2822	100	1989-10-25	Tovpinets N.N., Evstafiev I.L.	Identified in hands	Morphology	1
20892	Crocidura suaveolens	Razdol'nenskij dist., Slavnoe, perennial plants	33.1922	45.73	100	1990-07-25	Tovpinets N.N., Evstafiev I.L.	Identified in hands	Morphology	1
20893	Crocidura suaveolens	Dzhankojskij dist., Izumrudnoe, field-protecting forest plantation	34.4256	45.7394	100	1990-10-05	Tovpinets N.N., Evstafiev I.L.	Identified in hands	Morphology	2
20894	Crocidura suaveolens	Dzhankojskij dist., Roskoshnoe, hay stack	34.1228	45.6681	100	1990-10-05	Tovpinets N.N., Evstafiev I.L.	Identified in hands	Morphology	3
20895	Crocidura suaveolens	Leninskij dist., Ptashkino, hay stack	36.1894	45.1878	100	1990-10-15	Tovpinets N.N., Evstafiev I.L.	Identified in hands	Morphology	5
20896	Crocidura suaveolens	Leninskij dist., Uvarovo, perennial plants	35.6389	45.2353	100	1990-10-15	Tovpinets N.N., Evstafiev I.L.	Identified in hands	Morphology	1
20897	Crocidura suaveolens	Krasnoperekopskij dist., Poltavskoe, perennial plants	33.9508	45.7997	100	1990-11-15	Tovpinets N.N., Evstafiev I.L.	Identified in hands	Morphology	1
20898	Crocidura suaveolens	Pervomajskij dist., Oktjabr'skoe, field-protecting forest plantation	33.9489	45.6906	100	1990-11-15	Tovpinets N.N., Evstafiev I.L.	Identified in hands	Morphology	1
20899	Crocidura suaveolens	Leninskij dist., Jakovenkovo, perennial plants	36.3361	45.1239	100	1990-12-15	Tovpinets N.N., Evstafiev I.L.	Identified in hands	Morphology	2
20900	Crocidura suaveolens	Leninskij dist., Jakovenkovo, field-protecting forest plantation	36.3211	45.1311	100	1990-12-15	Tovpinets N.N., Evstafiev I.L.	Identified in hands	Morphology	4
20901	Crocidura suaveolens	Leninskij dist., Mar'evskoe Försterei, perennial plants	36.245	45.1611	100	1990-12-15	Tovpinets N.N., Evstafiev I.L.	Identified in hands	Morphology	8
20902	Crocidura suaveolens	Leninskij dist., Mar'evskoe Försterei, perennial plants	36.2325	45.1519	100	1990-12-15	Tovpinets N.N., Evstafiev I.L.	Identified in hands	Morphology	14
20903	Crocidura suaveolens	Leninskij dist., Mar'evskoe Försterei, perennial plants	36.2325	45.1519	100	1990-12-15	Tovpinets N.N., Evstafiev I.L.	Identified in hands	Morphology	4
20904	Crocidura suaveolens	Leninskij dist., Vulkanovka, field-protecting forest plantation	35.8811	45.1392	100	1990-12-15	Tovpinets N.N., Evstafiev I.L.	Identified in hands	Morphology	14
20905	Crocidura suaveolens	Leninskij dist., Vulkanovka, hay stack	35.8811	45.1392	100	1990-12-15	Tovpinets N.N., Evstafiev I.L.	Identified in hands	Morphology	7
20906	Crocidura suaveolens	Leninskij dist., Jarkoe, perennial plants	35.8706	45.1481	100	1990-12-15	Tovpinets N.N., Evstafiev I.L.	Identified in hands	Morphology	8
20907	Crocidura suaveolens	Pervomajskij dist., Novaja Derevnja, perennial plants	33.9083	45.7636	100	1991-01-25	Tovpinets N.N., Evstafiev I.L.	Identified in hands	Morphology	2
20908	Crocidura suaveolens	Leninskij dist., Leninskoe, field-protecting forest plantation	35.9569	45.2642	100	1991-02-15	Tovpinets N.N., Evstafiev I.L.	Identified in hands	Morphology	1
20909	Crocidura suaveolens	Leninskij dist., Vulkanovka, field-protecting forest plantation	35.8944	45.1497	100	1991-02-15	Tovpinets N.N., Evstafiev I.L.	Identified in hands	Morphology	4
20910	Crocidura suaveolens	Leninskij dist., Vulkanovka, perennial plants	35.9672	45.1739	100	1991-02-15	Tovpinets N.N., Evstafiev I.L.	Identified in hands	Morphology	2
20911	Crocidura suaveolens	Sovetskij dist., Almaznoe, field-protecting forest plantation	34.7975	45.3911	100	1991-02-25	Tovpinets N.N., Evstafiev I.L.	Identified in hands	Morphology	1
20912	Crocidura suaveolens	Kirovskij dist., Vladislavovka, perennial plants	35.3183	45.1708	100	1991-03-25	Tovpinets N.N., Evstafiev I.L.	Identified in hands	Morphology	1
20913	Crocidura suaveolens	Belogorskij dist., Golovanovka, bush	34.6275	44.9886	100	1991-07-25	Tovpinets N.N., Evstafiev I.L.	Identified in hands	Morphology	1
20914	Crocidura suaveolens	Leninskij dist., Kalinovka, perennial plants	35.7864	45.3261	100	1991-08-25	Tovpinets N.N., Evstafiev I.L.	Identified in hands	Morphology	8
20915	Crocidura suaveolens	Leninskij dist., Jakovenkovo, perennial plants	36.3361	45.1239	100	1991-08-25	Tovpinets N.N., Evstafiev I.L.	Identified in hands	Morphology	12
20916	Crocidura suaveolens	Leninskij dist., Jakovenkovo, pristine steppe	36.3361	45.1239	100	1991-08-25	Tovpinets N.N., Evstafiev I.L.	Identified in hands	Morphology	16
20917	Crocidura suaveolens	Leninskij dist., Novoselovka, field-protecting forest plantation	36.1142	45.2261	100	1991-08-25	Tovpinets N.N., Evstafiev I.L.	Identified in hands	Morphology	2
20918	Crocidura suaveolens	Leninskij dist., Jakovenkovo, field-protecting forest plantation	36.3211	45.1311	100	1991-08-25	Tovpinets N.N., Evstafiev I.L.	Identified in hands	Morphology	5
20919	Crocidura suaveolens	Leninskij dist., Mysovoe, bush	35.8364	45.4639	100	1991-08-25	Tovpinets N.N., Evstafiev I.L.	Identified in hands	Morphology	2
20920	Crocidura suaveolens	Leninskij dist., Shhelkino, perennial plants	35.8342	45.4081	100	1991-08-25	Tovpinets N.N., Evstafiev I.L.	Identified in hands	Morphology	1
20921	Crocidura suaveolens	Krasnoperekopskij dist., Suvorovo, perennial plants	33.6831	46.0747	100	1991-09-05	Tovpinets N.N., Evstafiev I.L.	Identified in hands	Morphology	6
20922	Crocidura suaveolens	Krasnoperekopskij dist., Suvorovo, perennial plants	33.6831	46.0747	100	1991-09-05	Tovpinets N.N., Evstafiev I.L.	Identified in hands	Morphology	4
20923	Crocidura suaveolens	Krasnoperekopskij dist., Dolinka, perennial plants	33.9353	45.8464	100	1991-09-05	Tovpinets N.N., Evstafiev I.L.	Identified in hands	Morphology	5
20924	Crocidura suaveolens	Krasnoperekopskij dist., Novopavlovka, perennial plants	33.8972	45.8822	100	1991-09-05	Tovpinets N.N., Evstafiev I.L.	Identified in hands	Morphology	2
20925	Crocidura suaveolens	Pervomajskij dist., Matveevka, perennial plants	33.8094	45.7897	100	1991-09-05	Tovpinets N.N., Evstafiev I.L.	Identified in hands	Morphology	1
20926	Crocidura suaveolens	Dzhankojskij dist., Pridorozhnoe, field-protecting forest plantation	34.4394	45.8253	100	1991-10-05	Tovpinets N.N., Evstafiev I.L.	Identified in hands	Morphology	2
20927	Crocidura suaveolens	Dzhankojskij dist., Pridorozhnoe, field-protecting forest plantation	34.4214	45.7836	100	1991-10-05	Tovpinets N.N., Evstafiev I.L.	Identified in hands	Morphology	6
20928	Crocidura suaveolens	Dzhankojskij dist., Krymka, field-protecting forest plantation	34.1464	45.7033	100	1991-10-05	Tovpinets N.N., Evstafiev I.L.	Identified in hands	Morphology	4
20929	Crocidura suaveolens	Sakskij dist., Stolbovoe, hay stack	33.5453	45.3939	100	1991-11-15	Tovpinets N.N., Evstafiev I.L.	Identified in hands	Morphology	2
20930	Crocidura suaveolens	Sakskij dist., Ohotnikovo, field-protecting forest plantation	33.5719	45.2156	100	1991-11-15	Tovpinets N.N., Evstafiev I.L.	Identified in hands	Morphology	1
20931	Crocidura suaveolens	Sakskij dist., Jarkoe, perennial plants	33.8269	45.1597	100	1991-11-15	Tovpinets N.N., Evstafiev I.L.	Identified in hands	Morphology	2
20932	Crocidura suaveolens	Sakskij dist., Ivanovka, field-protecting forest plantation	33.6925	45.0719	100	1991-11-15	Tovpinets N.N., Evstafiev I.L.	Identified in hands	Morphology	2
20933	Crocidura suaveolens	Leninskij dist., Ostanino, field-protecting forest plantation	35.93	45.3397	100	1985-04-25	Tovpinets N.N., Evstafiev I.L.	Identified in hands	Morphology	2
20934	Crocidura suaveolens	Simferopol'skij dist., Krasnoles’e, perennial plants	34.2378	44.815	100	1985-07-05	Tovpinets N.N., Evstafiev I.L.	Identified in hands	Morphology	1
20935	Crocidura suaveolens	Belogorskij dist., Petrovo, forest	34.3269	44.9939	100	1985-07-25	Tovpinets N.N., Evstafiev I.L.	Identified in hands	Morphology	1
20936	Crocidura suaveolens	Leninskij dist., Petrovo, perennial plants	35.4986	45.2019	100	1985-09-15	Tovpinets N.N., Evstafiev I.L.	Identified in hands	Morphology	1
20937	Crocidura suaveolens	Leninskij dist., Petrovo, field-protecting forest plantation	35.4986	45.2019	100	1985-09-15	Tovpinets N.N., Evstafiev I.L.	Identified in hands	Morphology	1
20938	Crocidura suaveolens	Leninskij dist., Semisotka, pristine steppe	35.5286	45.2511	100	1985-09-15	Tovpinets N.N., Evstafiev I.L.	Identified in hands	Morphology	1
20939	Crocidura suaveolens	Belogorskij dist., Krasnoselovka, perennial plants	34.6275	44.9253	100	1985-11-15	Tovpinets N.N., Evstafiev I.L.	Identified in hands	Morphology	2
20940	Crocidura suaveolens	Belogorskij dist., Kurskoe, forest	34.93	44.9978	100	1985-11-15	Tovpinets N.N., Evstafiev I.L.	Identified in hands	Morphology	2
20941	Crocidura suaveolens	Kirovskij dist., Novopokrovka, field-protecting forest plantation	35.2556	45.1317	100	1986-03-15	Tovpinets N.N., Evstafiev I.L.	Identified in hands	Morphology	1
20942	Crocidura suaveolens	Kirovskij dist., Jarkoe Pole, perennial plants	35.2372	45.1822	100	1986-03-15	Tovpinets N.N., Evstafiev I.L.	Identified in hands	Morphology	2
20943	Crocidura suaveolens	Kirovskij dist., Vozrozhdenie, pristine steppe	35.03	45.1839	100	1986-03-15	Tovpinets N.N., Evstafiev I.L.	Identified in hands	Morphology	1
20944	Crocidura suaveolens	Leninskij dist., Jakovenkovo, field-protecting forest plantation	36.3064	45.1108	100	1986-03-15	Tovpinets N.N., Evstafiev I.L.	Identified in hands	Morphology	4
20945	Crocidura suaveolens	Leninskij dist., Jakovenkovo, field-protecting forest plantation	36.3211	45.1311	100	1986-03-15	Tovpinets N.N., Evstafiev I.L.	Identified in hands	Morphology	1.33
20946	Crocidura suaveolens	Leninskij dist., Jakovenkovo, field-protecting forest plantation	36.3211	45.1311	100	1986-03-15	Tovpinets N.N., Evstafiev I.L.	Identified in hands	Morphology	4
20947	Crocidura suaveolens	Krasnogvardejskij dist., Pjatihatka, field-protecting forest plantation	34.3022	45.3492	100	1986-04-15	Tovpinets N.N., Evstafiev I.L.	Identified in hands	Morphology	1
20948	Crocidura suaveolens	Krasnogvardejskij dist., Protochnoe, perennial plants	34.4761	45.4092	100	1986-04-15	Tovpinets N.N., Evstafiev I.L.	Identified in hands	Morphology	1
20949	Crocidura suaveolens	Leninskij dist., Ostanino, field-protecting forest plantation	35.93	45.3397	100	1986-05-15	Tovpinets N.N., Evstafiev I.L.	Identified in hands	Morphology	1
20950	Crocidura suaveolens	Krasnoperekopskij dist., Ishun', perennial plants	33.8844	45.9161	100	1986-05-25	Tovpinets N.N., Evstafiev I.L.	Identified in hands	Morphology	1
20951	Crocidura suaveolens	Bahchisarajskij dist., Bahchisaraj, perennial plants	33.8558	44.7139	100	1986-05-25	Tovpinets N.N., Evstafiev I.L.	Identified in hands	Morphology	2
20952	Crocidura suaveolens	Bahchisarajskij dist., Noven'koe, perennial plants	33.7911	44.7364	100	1986-05-25	Tovpinets N.N., Evstafiev I.L.	Identified in hands	Morphology	1
20953	Crocidura suaveolens	Sudakskij dist., Nanikovo, field-protecting forest plantation	35.1878	44.9911	100	1986-09-05	Tovpinets N.N., Evstafiev I.L.	Identified in hands	Morphology	0.5
20954	Crocidura suaveolens	Sudakskij dist., Nanikovo, field-protecting forest plantation	35.1878	44.9911	100	1986-09-05	Tovpinets N.N., Evstafiev I.L.	Identified in hands	Morphology	0.5
20955	Crocidura suaveolens	Dzhankojskij dist., Roskoshnoe, perennial plants	34.0803	45.6486	100	1986-09-15	Tovpinets N.N., Evstafiev I.L.	Identified in hands	Morphology	1
20956	Crocidura suaveolens	Dzhankojskij dist., Chajkino, perennial plants	34.6575	45.8161	100	1986-09-15	Tovpinets N.N., Evstafiev I.L.	Identified in hands	Morphology	1
20957	Crocidura suaveolens	Dzhankojskij dist., Chajkino, perennial plants	34.6575	45.8161	100	1986-09-15	Tovpinets N.N., Evstafiev I.L.	Identified in hands	Morphology	1
20958	Crocidura suaveolens	Dzhankojskij dist., Kalinovka, perennial plants	34.3564	45.7475	100	1986-09-15	Tovpinets N.N., Evstafiev I.L.	Identified in hands	Morphology	3
20959	Crocidura suaveolens	Simferopol'skij dist., Konstantinovka, perennial plants	34.1325	44.8739	100	1986-09-15	Tovpinets N.N., Evstafiev I.L.	Identified in hands	Morphology	2
20960	Crocidura suaveolens	Leninskij dist., Ptashkino, pristine steppe	36.2189	45.1644	100	1986-10-15	Tovpinets N.N., Evstafiev I.L.	Identified in hands	Morphology	3
20961	Crocidura suaveolens	Leninskij dist., Vinogradnoe, perennial plants	35.8678	45.3147	100	1986-10-15	Tovpinets N.N., Evstafiev I.L.	Identified in hands	Morphology	4
20962	Crocidura suaveolens	Nizhnegorskij dist., Sadovoe, perennial plants	34.6411	45.3375	100	1986-10-25	Tovpinets N.N., Evstafiev I.L.	Identified in hands	Morphology	1
20963	Crocidura suaveolens	Nizhnegorskij dist., Zalivnoe, perennial plants	34.8872	45.5633	100	1986-10-25	Tovpinets N.N., Evstafiev I.L.	Identified in hands	Morphology	2
20964	Crocidura suaveolens	Nizhnegorskij dist., Korennoe, field-protecting forest plantation	34.5406	45.4458	100	1986-10-25	Tovpinets N.N., Evstafiev I.L.	Identified in hands	Morphology	3
20965	Crocidura suaveolens	Leninskij dist., Mar'evskoe Försterei, forest	36.245	45.1611	100	1987-02-15	Tovpinets N.N., Evstafiev I.L.	Identified in hands	Morphology	1
20966	Crocidura suaveolens	Leninskij dist., Mar'evskoe Försterei, forest	36.2325	45.1519	100	1987-02-15	Tovpinets N.N., Evstafiev I.L.	Identified in hands	Morphology	2
20967	Crocidura suaveolens	Leninskij dist., Ptashkino, hay stack	36.1894	45.1878	100	1987-04-05	Tovpinets N.N., Evstafiev I.L.	Identified in hands	Morphology	2
20968	Crocidura suaveolens	Simferopol'skij dist., Krasnoles’e, perennial plants	34.2494	44.8164	100	1987-07-25	Tovpinets N.N., Evstafiev I.L.	Identified in hands	Morphology	2
20969	Crocidura suaveolens	Chernomorskij dist., Hmelevo, pristine steppe	33.2058	45.4797	100	1987-08-25	Tovpinets N.N., Evstafiev I.L.	Identified in hands	Morphology	6
20970	Crocidura suaveolens	Leninskij dist., Mar'evskoe Försterei, perennial plants	36.245	45.1611	100	1987-10-25	Tovpinets N.N., Evstafiev I.L.	Identified in hands	Morphology	1
20971	Crocidura suaveolens	Leninskij dist., Leninskoe, pristine steppe	35.975	45.2336	100	1987-10-25	Tovpinets N.N., Evstafiev I.L.	Identified in hands	Morphology	1
20972	Crocidura suaveolens	Dzhankojskij dist., Kalinovka, field-protecting forest plantation	34.2822	45.7539	100	1987-11-05	Tovpinets N.N., Evstafiev I.L.	Identified in hands	Morphology	1
20973	Crocidura suaveolens	Leninskij dist., Mar'evskoe Försterei, forest	36.2325	45.1519	100	1987-12-05	Tovpinets N.N., Evstafiev I.L.	Identified in hands	Morphology	2
20974	Crocidura suaveolens	Leninskij dist., Mar'evskoe Försterei, pristine steppe	36.2325	45.1519	100	1987-12-05	Tovpinets N.N., Evstafiev I.L.	Identified in hands	Morphology	2
20975	Crocidura suaveolens	Leninskij dist., Mar'evskoe Försterei, forest	36.245	45.1611	100	1987-12-05	Tovpinets N.N., Evstafiev I.L.	Identified in hands	Morphology	8
20976	Crocidura suaveolens	Leninskij dist., Gornostaevka, field-protecting forest plantation	36.1889	45.2033	100	2003-04-25	Tovpinets N.N., Evstafiev I.L.	Identified in hands	Morphology	2
20977	Crocidura suaveolens	Bahchisarajskij dist., Novoul'janovka, perennial plants	33.8439	44.5972	100	2003-06-15	Tovpinets N.N., Evstafiev I.L.	Identified in hands	Morphology	1
20978	Crocidura suaveolens	Bahchisarajskij dist., Uglovoe, perennial plants	33.6714	44.8164	100	2002-11-05	Tovpinets N.N., Evstafiev I.L.	Identified in hands	Morphology	4
20979	Crocidura suaveolens	Sovetskij dist., Barsovo, field-protecting forest plantation	34.9403	45.4744	100	2002-11-25	Tovpinets N.N., Evstafiev I.L.	Identified in hands	Morphology	8
20980	Crocidura suaveolens	Sovetskij dist., Rovenka, perennial plants	35.0047	45.5144	100	2003-09-25	Tovpinets N.N., Evstafiev I.L.	Identified in hands	Morphology	2
20981	Crocidura suaveolens	Sovetskij dist., Pushkino, field-protecting forest plantation	35.0164	45.1861	100	2003-09-25	Tovpinets N.N., Evstafiev I.L.	Identified in hands	Morphology	1.33
20982	Crocidura suaveolens	Bahchisarajskij dist., Prohladnoe, bush	33.9925	44.7461	100	2003-10-05	Tovpinets N.N., Evstafiev I.L.	Identified in hands	Morphology	4
20983	Crocidura suaveolens	Bahchisarajskij dist., Trudoljubovka, perennial plants	33.9914	44.7739	100	2003-10-05	Tovpinets N.N., Evstafiev I.L.	Identified in hands	Morphology	2
20984	Crocidura suaveolens	Simferopol'skij dist., Denisovka, perennial plants	34.2314	44.8975	100	2003-10-25	Tovpinets N.N., Evstafiev I.L.	Identified in hands	Morphology	4
20985	Crocidura suaveolens	Simferopol'skij dist., Kljuchi, perennial plants	33.9608	44.9347	100	2003-10-25	Tovpinets N.N., Evstafiev I.L.	Identified in hands	Morphology	1.33
20986	Crocidura suaveolens	Simferopol'skij dist., Novozbur'evka, field-protecting forest plantation	33.9956	44.9419	100	2003-10-25	Tovpinets N.N., Evstafiev I.L.	Identified in hands	Morphology	2
20987	Crocidura suaveolens	Dzhankojskij dist., Stal'noe, perennial plants	34.5797	45.6761	100	2003-11-15	Tovpinets N.N., Evstafiev I.L.	Identified in hands	Morphology	16
20988	Crocidura suaveolens	Dzhankojskij dist., Stal'noe, perennial plants	34.5797	45.6761	100	2003-11-15	Tovpinets N.N., Evstafiev I.L.	Identified in hands	Morphology	4
20989	Crocidura suaveolens	Dzhankojskij dist., Krymka, perennial plants	34.1264	45.6806	100	2003-11-15	Tovpinets N.N., Evstafiev I.L.	Identified in hands	Morphology	2
20990	Crocidura suaveolens	Dzhankojskij dist., Krymka, perennial plants	34.1264	45.6806	100	2003-11-15	Tovpinets N.N., Evstafiev I.L.	Identified in hands	Morphology	2
20991	Crocidura suaveolens	Simferopol'skij dist., Krasnoe, perennial plants	34.0714	45.1386	100	2003-11-15	Tovpinets N.N., Evstafiev I.L.	Identified in hands	Morphology	4
20992	Crocidura suaveolens	Leninskij dist., Kamenskoe, field-protecting forest plantation	35.4881	45.2711	100	2003-11-25	Tovpinets N.N., Evstafiev I.L.	Identified in hands	Morphology	16
20993	Crocidura suaveolens	Leninskij dist., Kamenskoe, perennial plants	35.4889	45.2819	100	2003-11-25	Tovpinets N.N., Evstafiev I.L.	Identified in hands	Morphology	10
20994	Crocidura suaveolens	Leninskij dist., Vulkanovka, perennial plants	36.0158	45.1639	100	2003-11-25	Tovpinets N.N., Evstafiev I.L.	Identified in hands	Morphology	2
20995	Crocidura suaveolens	Leninskij dist., Zelenyj Jar, field-protecting forest plantation	35.9486	45.3472	100	2003-11-25	Tovpinets N.N., Evstafiev I.L.	Identified in hands	Morphology	28
20996	Crocidura suaveolens	Leninskij dist., Pesochnoe, perennial plants	35.9656	45.3508	100	2003-11-25	Tovpinets N.N., Evstafiev I.L.	Identified in hands	Morphology	4
20997	Crocidura suaveolens	Leninskij dist., Nizhnezamorskoe, bush	35.9822	45.365	100	2004-03-25	Tovpinets N.N., Evstafiev I.L.	Identified in hands	Morphology	4
20998	Crocidura suaveolens	Leninskij dist., Nizhnezamorskoe, forest	35.9822	45.365	100	2004-03-25	Tovpinets N.N., Evstafiev I.L.	Identified in hands	Morphology	2
20999	Crocidura suaveolens	Dzhankojskij dist., Oktjabr', perennial plants	34.5892	45.6608	100	2004-04-05	Tovpinets N.N., Evstafiev I.L.	Identified in hands	Morphology	2
21000	Crocidura suaveolens	Krasnoperekopskij dist., Kurgannoe, perennial plants	33.7411	45.8711	100	2004-05-15	Tovpinets N.N., Evstafiev I.L.	Identified in hands	Morphology	2
21001	Crocidura suaveolens	Krasnoperekopskij dist., Tavricheskoe, perennial plants	33.6989	45.9808	100	2004-11-05	Tovpinets N.N., Evstafiev I.L.	Identified in hands	Morphology	6
21002	Crocidura suaveolens	Krasnoperekopskij dist., Tavricheskoe, perennial plants	33.6989	45.9808	100	2004-11-05	Tovpinets N.N., Evstafiev I.L.	Identified in hands	Morphology	2
21003	Crocidura suaveolens	Razdol'nenskij dist., Kumovo, perennial plants	33.5389	45.8186	100	2005-04-25	Tovpinets N.N., Evstafiev I.L.	Identified in hands	Morphology	2
21004	Crocidura suaveolens	Sevastopol' dist., Peredovoe, perennial plants	33.7861	44.4967	100	2005-09-05	Tovpinets N.N., Evstafiev I.L.	Identified in hands	Morphology	2
21005	Crocidura suaveolens	Sevastopol' dist., Peredovoe, forest margin	33.7861	44.4967	100	2005-09-05	Tovpinets N.N., Evstafiev I.L.	Identified in hands	Morphology	4
21006	Crocidura suaveolens	Krasnoperekopskij dist., Novopavlovka, perennial plants	33.8544	45.8558	100	2005-09-25	Tovpinets N.N., Evstafiev I.L.	Identified in hands	Morphology	4
21007	Crocidura suaveolens	Krasnoperekopskij dist., Novopavlovka, perennial plants	33.8544	45.8558	100	2005-09-25	Tovpinets N.N., Evstafiev I.L.	Identified in hands	Morphology	2
21008	Crocidura suaveolens	Krasnoperekopskij dist., Tavricheskoe, perennial plants	33.6989	45.9808	100	2005-09-25	Tovpinets N.N., Evstafiev I.L.	Identified in hands	Morphology	4
21009	Crocidura suaveolens	Simferopol'skij dist., Pereval'noe, bush	34.3383	44.7778	100	2005-10-05	Tovpinets N.N., Evstafiev I.L.	Identified in hands	Morphology	2
21010	Crocidura suaveolens	Simferopol'skij dist., Novoselovka, perennial plants	33.8353	45.0075	100	2005-10-05	Tovpinets N.N., Evstafiev I.L.	Identified in hands	Morphology	2
21011	Crocidura suaveolens	Simferopol'skij dist., Opushki, bush	34.3069	44.9222	100	2005-10-05	Tovpinets N.N., Evstafiev I.L.	Identified in hands	Morphology	1
21012	Crocidura suaveolens	Leninskij dist., Ostanino, perennial plants	35.8489	45.3319	100	2005-10-15	Tovpinets N.N., Evstafiev I.L.	Identified in hands	Morphology	2
21013	Crocidura suaveolens	Leninskij dist., Kalinovka, perennial plants	35.8028	45.3333	100	2005-10-15	Tovpinets N.N., Evstafiev I.L.	Identified in hands	Morphology	4
21014	Crocidura suaveolens	Belogorskij dist., Topolevka, perennial plants	34.8956	45.0075	100	2005-11-05	Tovpinets N.N., Evstafiev I.L.	Identified in hands	Morphology	6
21015	Crocidura suaveolens	Belogorskij dist., Topolevka, perennial plants	34.8956	45.0075	100	2005-11-05	Tovpinets N.N., Evstafiev I.L.	Identified in hands	Morphology	4
21016	Crocidura suaveolens	Belogorskij dist., Golovanovka, bush	34.6361	44.9514	100	2005-11-05	Tovpinets N.N., Evstafiev I.L.	Identified in hands	Morphology	4
21017	Crocidura suaveolens	Dzhankojskij dist., Mar'ino, field-protecting forest plantation	34.2747	45.7053	100	2005-11-25	Tovpinets N.N., Evstafiev I.L.	Identified in hands	Morphology	10
21018	Crocidura suaveolens	Simferopol'skij dist., Teplovka, field-protecting forest plantation	33.705	45.0006	100	2006-03-15	Tovpinets N.N., Evstafiev I.L.	Identified in hands	Morphology	2
21019	Crocidura suaveolens	Chernomorskij dist., Krasnojarskoe, field-protecting forest plantation	33.2625	45.5389	100	2006-04-15	Tovpinets N.N., Evstafiev I.L.	Identified in hands	Morphology	1
21020	Crocidura suaveolens	Bahchisarajskij dist., Nauchnyj, perennial plants	33.9975	44.7339	100	2006-05-25	Tovpinets N.N., Evstafiev I.L.	Identified in hands	Morphology	1
21021	Crocidura suaveolens	Leninskij dist., Kamenskoe, pristine steppe	35.4931	45.2911	100	2006-09-25	Tovpinets N.N., Evstafiev I.L.	Identified in hands	Morphology	10
21022	Crocidura suaveolens	Leninskij dist., Kamenskoe, perennial plants	35.4889	45.2819	100	2006-09-25	Tovpinets N.N., Evstafiev I.L.	Identified in hands	Morphology	4
21023	Crocidura suaveolens	Leninskij dist., Pesochnoe, perennial plants	35.9656	45.3508	100	2006-09-25	Tovpinets N.N., Evstafiev I.L.	Identified in hands	Morphology	2
21024	Crocidura suaveolens	Dzhankojskij dist., Perepelkino, perennial plants	34.5247	45.7342	100	2006-10-15	Tovpinets N.N., Evstafiev I.L.	Identified in hands	Morphology	6
21025	Crocidura suaveolens	Dzhankojskij dist., Prostornoe, perennial plants	34.6944	45.6694	100	2006-10-15	Tovpinets N.N., Evstafiev I.L.	Identified in hands	Morphology	2
21026	Crocidura suaveolens	Dzhankojskij dist., Prostornoe, perennial plants	34.6944	45.6694	100	2006-10-15	Tovpinets N.N., Evstafiev I.L.	Identified in hands	Morphology	2
21027	Crocidura suaveolens	Nizhnegorskij dist., Emel'janovka, perennial plants	34.9586	45.4972	100	2006-10-15	Tovpinets N.N., Evstafiev I.L.	Identified in hands	Morphology	2
21028	Crocidura suaveolens	Sovetskij dist., Oktjabr'skoe, perennial plants	34.9125	45.4117	100	2006-10-15	Tovpinets N.N., Evstafiev I.L.	Identified in hands	Morphology	1
21029	Crocidura suaveolens	Leninskij dist., Ogon'ki, field-protecting forest plantation	36.2844	45.1928	100	2006-12-05	Tovpinets N.N., Evstafiev I.L.	Identified in hands	Morphology	38
21030	Crocidura suaveolens	Leninskij dist., Ogon'ki, perennial plants	36.2844	45.1928	100	2006-12-05	Tovpinets N.N., Evstafiev I.L.	Identified in hands	Morphology	2
21031	Crocidura suaveolens	Leninskij dist., Bondarenkovo, perennial plants	36.455	45.3931	100	2006-12-05	Tovpinets N.N., Evstafiev I.L.	Identified in hands	Morphology	4
21032	Crocidura suaveolens	Leninskij dist., Bondarenkovo, perennial plants	36.455	45.3931	100	2006-12-05	Tovpinets N.N., Evstafiev I.L.	Identified in hands	Morphology	4
21033	Crocidura suaveolens	Bahchisarajskij dist., Furmanovka, bush	33.7164	44.7664	100	2007-03-15	Tovpinets N.N., Evstafiev I.L.	Identified in hands	Morphology	2
21034	Crocidura suaveolens	Leninskij dist., Kamenskoe, pristine steppe	35.4931	45.2911	100	2007-03-25	Tovpinets N.N., Evstafiev I.L.	Identified in hands	Morphology	2
21035	Crocidura suaveolens	Razdol'nenskij dist., Kumovo, perennial plants	33.6142	45.8622	100	2007-04-05	Tovpinets N.N., Evstafiev I.L.	Identified in hands	Morphology	2
21036	Crocidura suaveolens	Krasnoperekopskij dist., Dolinka, perennial plants	33.9281	45.8875	100	2007-05-25	Tovpinets N.N., Evstafiev I.L.	Identified in hands	Morphology	2
21037	Crocidura suaveolens	Krasnoperekopskij dist., Kurgannoe, perennial plants	33.7072	45.8753	100	2007-05-25	Tovpinets N.N., Evstafiev I.L.	Identified in hands	Morphology	1
21038	Crocidura suaveolens	Leninskij dist., Lenino, field-protecting forest plantation	35.8625	45.3514	100	2007-09-05	Tovpinets N.N., Evstafiev I.L.	Identified in hands	Morphology	3
21039	Crocidura suaveolens	Leninskij dist., Lenino, field-protecting forest plantation	35.8625	45.3514	100	2007-09-05	Tovpinets N.N., Evstafiev I.L.	Identified in hands	Morphology	19
21040	Crocidura suaveolens	Leninskij dist., Pesochnoe, field-protecting forest plantation	35.8956	45.3392	100	2007-09-05	Tovpinets N.N., Evstafiev I.L.	Identified in hands	Morphology	1
21041	Crocidura suaveolens	Leninskij dist., Ostanino, field-protecting forest plantation	35.855	45.325	100	2007-09-05	Tovpinets N.N., Evstafiev I.L.	Identified in hands	Morphology	3
21042	Crocidura suaveolens	Dzhankojskij dist., Slavjanskoe, pristine steppe	34.6839	45.6914	100	2007-09-15	Tovpinets N.N., Evstafiev I.L.	Identified in hands	Morphology	1
21043	Crocidura suaveolens	Dzhankojskij dist., Slavjanskoe, perennial plants	34.6842	45.6786	100	2007-09-15	Tovpinets N.N., Evstafiev I.L.	Identified in hands	Morphology	8
21044	Crocidura suaveolens	Dzhankojskij dist., Aprelevka, perennial plants	34.7181	45.6983	100	2007-09-15	Tovpinets N.N., Evstafiev I.L.	Identified in hands	Morphology	3
21045	Crocidura suaveolens	Alushtinskij dist., Krymskij zapovednik, kordon Sosnovyj, bush	34.1456	44.745	100	2007-10-05	Tovpinets N.N., Evstafiev I.L.	Identified in hands	Morphology	1.33
21046	Crocidura suaveolens	Sakskij dist., Krymskoe, grain plantations	33.8586	45.19	100	2007-10-25	Tovpinets N.N., Evstafiev I.L.	Identified in hands	Morphology	8
21047	Crocidura suaveolens	Simferopol'skij dist., Mazanka, bush	34.2583	45.02	100	2007-10-25	Tovpinets N.N., Evstafiev I.L.	Identified in hands	Morphology	8
21048	Crocidura suaveolens	Krasnoperekopskij dist., Risovoe, perennial plants	33.6544	45.9847	100	2007-11-05	Tovpinets N.N., Evstafiev I.L.	Identified in hands	Morphology	8
21049	Crocidura suaveolens	Krasnoperekopskij dist., Tavricheskoe, perennial plants	33.6853	45.9703	100	2007-11-05	Tovpinets N.N., Evstafiev I.L.	Identified in hands	Morphology	12
21050	Crocidura suaveolens	Leninskij dist., Cheljadinovo, perennial plants	36.3878	45.2192	100	2007-12-15	Tovpinets N.N., Evstafiev I.L.	Identified in hands	Morphology	1
21051	Crocidura suaveolens	Leninskij dist., Geroevskoe, perennial plants	36.3992	45.2331	100	2007-12-15	Tovpinets N.N., Evstafiev I.L.	Identified in hands	Morphology	1
21052	Crocidura suaveolens	Krasnoperekopskij dist., Risovoe, perennial plants	33.6675	46.0419	100	2008-06-15	Tovpinets N.N., Evstafiev I.L.	Identified in hands	Morphology	2
21053	Crocidura suaveolens	Dzhankojskij dist., Prostornoe, perennial plants	34.7131	45.6683	100	2008-08-25	Tovpinets N.N., Evstafiev I.L.	Identified in hands	Morphology	8
21054	Crocidura suaveolens	Leninskij dist., Shhelkino, field-protecting forest plantation	35.8425	45.3625	100	2008-10-05	Tovpinets N.N., Evstafiev I.L.	Identified in hands	Morphology	2.86
21055	Crocidura suaveolens	Leninskij dist., Lenino, field-protecting forest plantation	35.8625	45.3514	100	2008-10-05	Tovpinets N.N., Evstafiev I.L.	Identified in hands	Morphology	5.71
21056	Crocidura suaveolens	Sudakskij dist., Perevalovka, bush	34.97	44.9722	100	2008-10-15	Tovpinets N.N., Evstafiev I.L.	Identified in hands	Morphology	2.86
21057	Crocidura suaveolens	Krasnogvardejskij dist., Protochnoe, perennial plants	34.5086	45.4247	100	2008-10-25	Tovpinets N.N., Evstafiev I.L.	Identified in hands	Morphology	6
21058	Crocidura suaveolens	Bahchisarajskij dist., Bogatoe Ushhel'e, bush	33.8581	44.5647	100	2008-11-15	Tovpinets N.N., Evstafiev I.L.	Identified in hands	Morphology	4
21059	Crocidura suaveolens	Bahchisarajskij dist., Hadzhi-Sala, forest margin	33.8108	44.5783	100	2008-11-15	Tovpinets N.N., Evstafiev I.L.	Identified in hands	Morphology	1
21060	Crocidura suaveolens	Bahchisarajskij dist., Ternovka, bush	33.7569	44.5575	100	2008-11-15	Tovpinets N.N., Evstafiev I.L.	Identified in hands	Morphology	2
21061	Crocidura suaveolens	Bahchisarajskij dist., Zaforestnoe, perennial plants	33.7789	44.5786	100	2008-11-15	Tovpinets N.N., Evstafiev I.L.	Identified in hands	Morphology	5
21062	Crocidura suaveolens	Sakskij dist., Krymskoe, field-protecting forest plantation	33.8586	45.19	100	2008-11-25	Tovpinets N.N., Evstafiev I.L.	Identified in hands	Morphology	20
21063	Crocidura suaveolens	Sakskij dist., Nizinnoe, field-protecting forest plantation	33.8692	45.19	100	2008-11-25	Tovpinets N.N., Evstafiev I.L.	Identified in hands	Morphology	10
21064	Crocidura suaveolens	Simferopol'skij dist., Novoselovka, field-protecting forest plantation	33.8722	44.9975	100	2008-11-25	Tovpinets N.N., Evstafiev I.L.	Identified in hands	Morphology	2
21065	Crocidura suaveolens	Pervomajskij dist., Krest'janovka, perennial plants	33.9497	45.7597	100	2008-12-05	Tovpinets N.N., Evstafiev I.L.	Identified in hands	Morphology	14
21066	Crocidura suaveolens	Pervomajskij dist., Novaja Derevnja, perennial plants	33.9506	45.7539	100	2008-12-05	Tovpinets N.N., Evstafiev I.L.	Identified in hands	Morphology	4
21067	Crocidura suaveolens	Pervomajskij dist., Novaja Derevnja, perennial plants	33.9506	45.7539	100	2008-12-05	Tovpinets N.N., Evstafiev I.L.	Identified in hands	Morphology	4
21068	Crocidura suaveolens	Leninskij dist., Il'ichevo, perennial plants	35.6833	45.2678	100	2009-02-25	Tovpinets N.N., Evstafiev I.L.	Identified in hands	Morphology	2
21069	Crocidura suaveolens	Leninskij dist., Fontan, field-protecting forest plantation	36.0669	45.2725	100	2009-02-25	Tovpinets N.N., Evstafiev I.L.	Identified in hands	Morphology	12
21070	Crocidura suaveolens	Leninskij dist., Novonikolaevka, perennial plants	36.0758	45.2744	100	2009-02-25	Tovpinets N.N., Evstafiev I.L.	Identified in hands	Morphology	8
21071	Crocidura suaveolens	Leninskij dist., Kalinovka, field-protecting forest plantation	35.8028	45.3333	100	2009-02-25	Tovpinets N.N., Evstafiev I.L.	Identified in hands	Morphology	4
21072	Crocidura suaveolens	Leninskij dist., Lenino, perennial plants	35.8625	45.3514	100	2009-02-25	Tovpinets N.N., Evstafiev I.L.	Identified in hands	Morphology	4
21073	Crocidura suaveolens	Bahchisarajskij dist., Furmanovka, bush	33.7164	44.7664	100	2009-03-25	Tovpinets N.N., Evstafiev I.L.	Identified in hands	Morphology	2
21074	Crocidura suaveolens	Bahchisarajskij dist., Furmanovka, bush	33.7164	44.7664	100	2009-03-25	Tovpinets N.N., Evstafiev I.L.	Identified in hands	Morphology	2
21075	Crocidura suaveolens	Krasnoperekopskij dist., Kurgannoe, perennial plants	33.7072	45.8753	100	2009-06-05	Tovpinets N.N., Evstafiev I.L.	Identified in hands	Morphology	2
21076	Crocidura suaveolens	Kirovskij dist., Vladislavovka, field-protecting forest plantation	35.4247	45.205	100	2009-10-15	Tovpinets N.N., Evstafiev I.L.	Identified in hands	Morphology	2
21077	Crocidura suaveolens	Kirovskij dist., Krasnosel'skoe, perennial plants	35.1633	45.2028	100	2009-10-15	Tovpinets N.N., Evstafiev I.L.	Identified in hands	Morphology	1
21078	Crocidura suaveolens	Kirovskij dist., Krasnosel'skoe, bush	35.1633	45.2028	100	2009-10-15	Tovpinets N.N., Evstafiev I.L.	Identified in hands	Morphology	2
21079	Crocidura suaveolens	Kirovskij dist., Abrikosovka, perennial plants	35.1197	45.1317	100	2009-10-15	Tovpinets N.N., Evstafiev I.L.	Identified in hands	Morphology	10
21080	Crocidura suaveolens	Leninskij dist., Jakovenkovo, perennial plants	36.3064	45.1108	100	2009-12-05	Tovpinets N.N., Evstafiev I.L.	Identified in hands	Morphology	20
21081	Crocidura suaveolens	Leninskij dist., Jakovenkovo, perennial plants	36.3064	45.1108	100	2009-12-05	Tovpinets N.N., Evstafiev I.L.	Identified in hands	Morphology	6
21082	Crocidura suaveolens	Leninskij dist., Bondarenkovo, perennial plants	36.455	45.3931	100	2009-12-05	Tovpinets N.N., Evstafiev I.L.	Identified in hands	Morphology	4
21083	Crocidura suaveolens	Leninskij dist., Kerch', perennial plants	36.5653	45.405	100	2009-12-05	Tovpinets N.N., Evstafiev I.L.	Identified in hands	Morphology	6
21084	Crocidura suaveolens	Leninskij dist., Bagerovo, field-protecting forest plantation	36.2906	45.3317	100	2009-12-05	Tovpinets N.N., Evstafiev I.L.	Identified in hands	Morphology	2
21085	Crocidura suaveolens	Simferopol'skij dist., Kljuchi, field-protecting forest plantation	33.9378	44.945	100	2010-02-25	Tovpinets N.N., Evstafiev I.L.	Identified in hands	Morphology	2
21086	Crocidura suaveolens	Leninskij dist., Kalinovka, field-protecting forest plantation	35.8028	45.3333	100	2010-03-15	Tovpinets N.N., Evstafiev I.L.	Identified in hands	Morphology	2
21087	Crocidura suaveolens	Leninskij dist., Lenino, field-protecting forest plantation	35.8625	45.3514	100	2010-09-25	Tovpinets N.N., Evstafiev I.L.	Identified in hands	Morphology	2
21088	Crocidura suaveolens	Leninskij dist., Novonikolaevka, bush	36.0758	45.2744	100	2010-09-25	Tovpinets N.N., Evstafiev I.L.	Identified in hands	Morphology	4
21089	Crocidura suaveolens	Leninskij dist., Fontan, field-protecting forest plantation	36.0669	45.2725	100	2010-09-25	Tovpinets N.N., Evstafiev I.L.	Identified in hands	Morphology	4
21090	Crocidura suaveolens	Krasnoperekopskij dist., Kumovo, perennial plants	33.5836	45.8592	100	2010-10-05	Tovpinets N.N., Evstafiev I.L.	Identified in hands	Morphology	8
21091	Crocidura suaveolens	Krasnoperekopskij dist., Kurgannoe, perennial plants	33.7206	45.8947	100	2010-10-05	Tovpinets N.N., Evstafiev I.L.	Identified in hands	Morphology	2
21092	Crocidura suaveolens	Bahchisarajskij dist., Kazanki, bush	33.9553	44.8614	100	2010-10-25	Tovpinets N.N., Evstafiev I.L.	Identified in hands	Morphology	6.67
21093	Crocidura suaveolens	Bahchisarajskij dist., Kazanki, perennial plants	33.9553	44.8614	100	2010-10-25	Tovpinets N.N., Evstafiev I.L.	Identified in hands	Morphology	2
21094	Crocidura suaveolens	Leninskij dist., Fontan, field-protecting forest plantation	36.0669	45.2725	100	2010-12-15	Tovpinets N.N., Evstafiev I.L.	Identified in hands	Morphology	26
21095	Crocidura suaveolens	Leninskij dist., Bagerovo, field-protecting forest plantation	36.2878	45.3242	100	2010-12-15	Tovpinets N.N., Evstafiev I.L.	Identified in hands	Morphology	2
21096	Crocidura suaveolens	Leninskij dist., Il'ichevo, field-protecting forest plantation	35.7564	45.2578	100	2010-12-15	Tovpinets N.N., Evstafiev I.L.	Identified in hands	Morphology	26
21097	Crocidura suaveolens	Leninskij dist., Meadowovoe, field-protecting forest plantation	35.7317	45.2528	100	2010-12-15	Tovpinets N.N., Evstafiev I.L.	Identified in hands	Morphology	8
21098	Crocidura suaveolens	Leninskij dist., Meadowovoe, perennial plants	35.7317	45.2528	100	2010-12-15	Tovpinets N.N., Evstafiev I.L.	Identified in hands	Morphology	4
21099	Crocidura suaveolens	Leninskij dist., Kamenskoe, field-protecting forest plantation	35.4881	45.2711	100	2011-03-25	Tovpinets N.N., Evstafiev I.L.	Identified in hands	Morphology	6
21100	Crocidura suaveolens	Dzhankojskij dist., Stefanovka, perennial plants	34.8033	45.7331	100	2011-05-15	Tovpinets N.N., Evstafiev I.L.	Identified in hands	Morphology	2
21101	Crocidura suaveolens	Leninskij dist., Kalinovka, field-protecting forest plantation	35.705	45.3214	100	2011-08-25	Tovpinets N.N., Evstafiev I.L.	Identified in hands	Morphology	4
21102	Crocidura suaveolens	Leninskij dist., Kalinovka, field-protecting forest plantation	35.705	45.3214	100	2011-08-25	Tovpinets N.N., Evstafiev I.L.	Identified in hands	Morphology	4
21103	Crocidura suaveolens	Krasnoperekopskij dist., Zelenaja Niva, perennial plants	33.8742	45.9239	100	2011-09-15	Tovpinets N.N., Evstafiev I.L.	Identified in hands	Morphology	4
21104	Crocidura suaveolens	Krasnoperekopskij dist., Voroncovka, perennial plants	33.7439	45.8914	100	2011-09-15	Tovpinets N.N., Evstafiev I.L.	Identified in hands	Morphology	2
21105	Crocidura suaveolens	Krasnoperekopskij dist., Novopavlovka, perennial plants	33.8667	45.8403	100	2011-09-15	Tovpinets N.N., Evstafiev I.L.	Identified in hands	Morphology	6
21106	Crocidura suaveolens	Krasnoperekopskij dist., Bratskoe, perennial plants	33.8747	45.8383	100	2011-09-15	Tovpinets N.N., Evstafiev I.L.	Identified in hands	Morphology	8
21107	Crocidura suaveolens	Chernomorskij dist., Krasnosel'skoe, field-protecting forest plantation	32.6808	45.3906	100	2011-10-15	Tovpinets N.N., Evstafiev I.L.	Identified in hands	Morphology	4
21108	Crocidura suaveolens	Chernomorskij dist., Vodopojnoe, perennial plants	32.9178	45.6097	100	2011-10-15	Tovpinets N.N., Evstafiev I.L.	Identified in hands	Morphology	16
21109	Crocidura suaveolens	Chernomorskij dist., Snezhnoe, perennial plants	32.8206	45.5375	100	2011-10-15	Tovpinets N.N., Evstafiev I.L.	Identified in hands	Morphology	10
21110	Crocidura suaveolens	Bahchisarajskij dist., Bogatoe Ushhel'e, bush	33.8678	44.5508	100	2012-08-15	Tovpinets N.N., Evstafiev I.L.	Identified in hands	Morphology	2
21111	Crocidura suaveolens	Bahchisarajskij dist., Zaforestnoe, perennial plants	33.7789	44.5786	100	2012-08-15	Tovpinets N.N., Evstafiev I.L.	Identified in hands	Morphology	2
21112	Crocidura suaveolens	Bahchisarajskij dist., Novoul'janovka, bush	33.8736	44.6156	100	2012-08-15	Tovpinets N.N., Evstafiev I.L.	Identified in hands	Morphology	2
21113	Crocidura suaveolens	Simferopol'skij dist., Kljuchi, field-protecting forest plantation	34.0156	44.9739	100	2013-11-15	Tovpinets N.N., Evstafiev I.L.	Identified in hands	Morphology	2
21114	Crocidura suaveolens	Simferopol'skij dist., Nikolaevka, perennial plants	33.6264	44.9397	100	2014-10-05	Tovpinets N.N., Evstafiev I.L.	Identified in hands	Morphology	0.77
21115	Crocidura suaveolens	Bahchisarajskij dist., Predushhel'noe, bush	33.0219	44.7092	100	2014-10-05	Tovpinets N.N., Evstafiev I.L.	Identified in hands	Morphology	3.33
21116	Crocidura suaveolens	Bahchisarajskij dist., Sokolinoe, bush	33.9489	44.5636	100	2015-04-25	Tovpinets N.N., Evstafiev I.L.	Identified in hands	Morphology	12
21117	Crocidura suaveolens	Sovetskij dist., Krasnoflotskoe, field-protecting forest plantation	34.9753	45.305	100	2015-06-25	Tovpinets N.N., Evstafiev I.L.	Identified in hands	Morphology	2
21118	Crocidura suaveolens	Dzhankojskij dist., Stal'noe, field-protecting forest plantation	34.5903	45.6942	100	2015-09-05	Tovpinets N.N., Evstafiev I.L.	Identified in hands	Morphology	2
21119	Crocidura suaveolens	Dzhankojskij dist., Roskoshnoe, field-protecting forest plantation	34.0803	45.6486	100	2015-09-05	Tovpinets N.N., Evstafiev I.L.	Identified in hands	Morphology	6
21120	Crocidura suaveolens	Dzhankojskij dist., Roskoshnoe, field-protecting forest plantation	34.0803	45.6486	100	2015-09-05	Tovpinets N.N., Evstafiev I.L.	Identified in hands	Morphology	2
21121	Crocidura suaveolens	Dzhankojskij dist., Jastrebcy, field-protecting forest plantation	34.2281	45.6486	100	2015-09-05	Tovpinets N.N., Evstafiev I.L.	Identified in hands	Morphology	12
21122	Crocidura suaveolens	Dzhankojskij dist., Mirnovka, perennial plants	34.285	45.705	100	2015-09-05	Tovpinets N.N., Evstafiev I.L.	Identified in hands	Morphology	8
21123	Crocidura suaveolens	Dzhankojskij dist., Mirnovka, perennial plants	34.285	45.705	100	2015-09-05	Tovpinets N.N., Evstafiev I.L.	Identified in hands	Morphology	4
21124	Crocidura suaveolens	Dzhankojskij dist., Maslovo, pristine steppe	34.3383	45.7953	100	2015-09-05	Tovpinets N.N., Evstafiev I.L.	Identified in hands	Morphology	2
21125	Crocidura suaveolens	Dzhankojskij dist., Komsomol'skoe, field-protecting forest plantation	34.3844	45.7572	100	2015-09-05	Tovpinets N.N., Evstafiev I.L.	Identified in hands	Morphology	2
21126	Crocidura suaveolens	Dzhankojskij dist., Komsomol'skoe, field-protecting forest plantation	34.3844	45.7572	100	2015-09-05	Tovpinets N.N., Evstafiev I.L.	Identified in hands	Morphology	8
21127	Crocidura suaveolens	Leninskij dist., Ostanino, perennial plants	35.8756	45.3325	100	2015-09-25	Tovpinets N.N., Evstafiev I.L.	Identified in hands	Morphology	2
21128	Crocidura suaveolens	Leninskij dist., Jarkoe, field-protecting forest plantation	35.8706	45.1481	100	2015-09-25	Tovpinets N.N., Evstafiev I.L.	Identified in hands	Morphology	2
21129	Crocidura suaveolens	Leninskij dist., Krasnogorka, field-protecting forest plantation	35.8353	45.2436	100	2015-09-25	Tovpinets N.N., Evstafiev I.L.	Identified in hands	Morphology	4
21130	Crocidura suaveolens	Leninskij dist., Krasnogorka, field-protecting forest plantation	35.8353	45.2436	100	2015-09-25	Tovpinets N.N., Evstafiev I.L.	Identified in hands	Morphology	2
21131	Crocidura suaveolens	Simferopol'skij dist., Nikolaevka, pristine steppe	33.6081	44.9842	100	2015-10-05	Tovpinets N.N., Evstafiev I.L.	Identified in hands	Morphology	2
21132	Crocidura suaveolens	Simferopol'skij dist., Krasnoles’e, bush	34.2214	44.8339	100	2015-10-05	Tovpinets N.N., Evstafiev I.L.	Identified in hands	Morphology	2
21133	Crocidura suaveolens	Simferopol'skij dist., Solnechnoe, perennial plants	34.0667	45.0536	100	2015-10-05	Tovpinets N.N., Evstafiev I.L.	Identified in hands	Morphology	4
21134	Crocidura suaveolens	Simferopol'skij dist., Solnechnoe, perennial plants	34.0667	45.0536	100	2015-10-05	Tovpinets N.N., Evstafiev I.L.	Identified in hands	Morphology	2
21135	Crocidura suaveolens	Krasnogvardejskij dist., Amurskoe, perennial plants	34.1331	45.2642	100	2015-10-25	Tovpinets N.N., Evstafiev I.L.	Identified in hands	Morphology	4
21136	Crocidura suaveolens	Krasnogvardejskij dist., Amurskoe, perennial plants	34.1331	45.2642	100	2015-10-25	Tovpinets N.N., Evstafiev I.L.	Identified in hands	Morphology	4
21137	Crocidura suaveolens	Krasnogvardejskij dist., Petrovka, perennial plants	34.2553	45.4581	100	2015-10-25	Tovpinets N.N., Evstafiev I.L.	Identified in hands	Morphology	20
21138	Crocidura suaveolens	Krasnogvardejskij dist., Petrovka, perennial plants	34.2553	45.4581	100	2015-10-25	Tovpinets N.N., Evstafiev I.L.	Identified in hands	Morphology	8
21139	Crocidura suaveolens	Krasnogvardejskij dist., Timashovka, perennial plants	34.1556	45.5461	100	2015-10-25	Tovpinets N.N., Evstafiev I.L.	Identified in hands	Morphology	16
21140	Crocidura suaveolens	Krasnogvardejskij dist., Timashovka, perennial plants	34.1556	45.5461	100	2015-10-25	Tovpinets N.N., Evstafiev I.L.	Identified in hands	Morphology	4
21141	Crocidura suaveolens	Pervomajskij dist., Abrikosovo, field-protecting forest plantation	34.0094	45.7127	100	2015-11-25	Tovpinets N.N., Evstafiev I.L.	Identified in hands	Morphology	2
21142	Crocidura suaveolens	Pervomajskij dist., Abrikosovo, field-protecting forest plantation	34.0114	45.7128	100	2015-11-25	Tovpinets N.N., Evstafiev I.L.	Identified in hands	Morphology	2
21143	Crocidura leucodon	Leninskij dist., Kamenskoe, field-protecting forest plantation	35.4881	45.2711	100	2000-03-05	Tovpinets N.N., Evstafiev I.L.	Identified in hands	Morphology	4
21144	Crocidura leucodon	Leninskij dist., Jarkoe, perennial plants	35.8689	45.1689	100	2000-03-05	Tovpinets N.N., Evstafiev I.L.	Identified in hands	Morphology	4
21145	Crocidura leucodon	Leninskij dist., Uvarovo, field-protecting forest plantation	35.6953	45.2706	100	1992-01-25	Tovpinets N.N., Evstafiev I.L.	Identified in hands	Morphology	2
21146	Crocidura leucodon	Leninskij dist., Jakovenkovo, pristine steppe	36.2544	45.0533	100	1992-09-15	Tovpinets N.N., Evstafiev I.L.	Identified in hands	Morphology	4
21147	Crocidura leucodon	Leninskij dist., Mar'evka, perennial plants	36.2078	45.1358	100	1992-09-15	Tovpinets N.N., Evstafiev I.L.	Identified in hands	Morphology	3
21148	Crocidura leucodon	Sovetskij dist., Novofedorovka, field-protecting forest plantation	35.0439	45.2847	100	1993-02-15	Tovpinets N.N., Evstafiev I.L.	Identified in hands	Morphology	3
21149	Crocidura leucodon	Sovetskij dist., Makovka, perennial plants	34.9739	45.2242	100	1993-10-15	Tovpinets N.N., Evstafiev I.L.	Identified in hands	Morphology	2
21150	Crocidura leucodon	Simferopol'skij dist., Klenovka, field-protecting forest plantation	34.1619	45.1483	100	2000-11-15	Tovpinets N.N., Evstafiev I.L.	Identified in hands	Morphology	2
21151	Crocidura leucodon	Simferopol'skij dist., Pereval'noe, bush	34.3383	44.7778	100	2000-11-15	Tovpinets N.N., Evstafiev I.L.	Identified in hands	Morphology	2
21152	Crocidura leucodon	Leninskij dist., Vulkanovka, perennial plants	35.9378	45.1267	100	2000-12-15	Tovpinets N.N., Evstafiev I.L.	Identified in hands	Morphology	1.33
21153	Crocidura leucodon	Leninskij dist., Mar'evskoe Försterei, perennial plants	36.2269	45.1586	100	2000-12-15	Tovpinets N.N., Evstafiev I.L.	Identified in hands	Morphology	2
21154	Crocidura leucodon	Bahchisarajskij dist., Bahchisaraj, perennial plants	33.8972	44.7731	100	1995-12-15	Tovpinets N.N., Evstafiev I.L.	Identified in hands	Morphology	4
21155	Crocidura leucodon	Leninskij dist., Ostanino, field-protecting forest plantation	35.8756	45.3325	100	1996-02-25	Tovpinets N.N., Evstafiev I.L.	Identified in hands	Morphology	2
21156	Crocidura leucodon	Leninskij dist., Ostanino, field-protecting forest plantation	35.8756	45.3325	100	1996-09-25	Tovpinets N.N., Evstafiev I.L.	Identified in hands	Morphology	2
21157	Crocidura leucodon	Leninskij dist., Semisotka, perennial plants	35.5881	45.2356	100	1996-09-25	Tovpinets N.N., Evstafiev I.L.	Identified in hands	Morphology	1
21158	Crocidura leucodon	Bahchisarajskij dist., Sinapnoe, perennial plants	34.0714	44.6486	100	1996-11-25	Tovpinets N.N., Evstafiev I.L.	Identified in hands	Morphology	2
21159	Crocidura leucodon	Leninskij dist., Kalinovka, field-protecting forest plantation	35.7864	45.3261	100	1997-10-25	Tovpinets N.N., Evstafiev I.L.	Identified in hands	Morphology	2
21160	Crocidura leucodon	Leninskij dist., Kalinovka, perennial plants	35.7864	45.3261	100	1997-10-25	Tovpinets N.N., Evstafiev I.L.	Identified in hands	Morphology	5
21161	Crocidura leucodon	Leninskij dist., Vulkanovka, field-protecting forest plantation	35.9153	45.1531	100	1997-10-25	Tovpinets N.N., Evstafiev I.L.	Identified in hands	Morphology	2
21162	Crocidura leucodon	Leninskij dist., Jakovenkovo, perennial plants	36.3064	45.1108	100	1997-10-25	Tovpinets N.N., Evstafiev I.L.	Identified in hands	Morphology	2
21163	Crocidura leucodon	Leninskij dist., Mar'evka, field-protecting forest plantation	36.2078	45.1358	100	1997-10-25	Tovpinets N.N., Evstafiev I.L.	Identified in hands	Morphology	6
21164	Crocidura leucodon	Leninskij dist., Ptashkino, perennial plants	36.1894	45.1878	100	1997-10-25	Tovpinets N.N., Evstafiev I.L.	Identified in hands	Morphology	4
21165	Crocidura leucodon	Leninskij dist., Ptashkino, field-protecting forest plantation	36.1894	45.1878	100	1997-10-25	Tovpinets N.N., Evstafiev I.L.	Identified in hands	Morphology	4
21166	Crocidura leucodon	Belogorskij dist., Krasnoselovka, forest	34.6275	44.9253	100	1997-11-05	Tovpinets N.N., Evstafiev I.L.	Identified in hands	Morphology	1
21167	Crocidura leucodon	Belogorskij dist., Rusakovka, field-protecting forest plantation	34.4367	45.0731	100	1997-11-05	Tovpinets N.N., Evstafiev I.L.	Identified in hands	Morphology	8
21168	Crocidura leucodon	Nizhnegorskij dist., Sadovoe, perennial plants	34.6411	45.3375	100	1997-11-25	Tovpinets N.N., Evstafiev I.L.	Identified in hands	Morphology	8
21169	Crocidura leucodon	Nizhnegorskij dist., Chernozemnoe, perennial plants	34.7814	45.4022	100	1997-11-25	Tovpinets N.N., Evstafiev I.L.	Identified in hands	Morphology	4
21170	Crocidura leucodon	Leninskij dist., Kalinovka, perennial plants	35.7864	45.3261	100	1998-04-05	Tovpinets N.N., Evstafiev I.L.	Identified in hands	Morphology	1
21171	Crocidura leucodon	Belogorskij dist., Rusakovka, field-protecting forest plantation	34.4367	45.0731	100	1998-05-15	Tovpinets N.N., Evstafiev I.L.	Identified in hands	Morphology	1
21172	Crocidura leucodon	Simferopol'skij dist., Krasnoles’e, bush	34.2378	44.815	100	1998-09-15	Tovpinets N.N., Evstafiev I.L.	Identified in hands	Morphology	1
21173	Crocidura leucodon	Sudakskij dist., Forestnoe, bush	34.9997	44.9336	100	1998-09-25	Tovpinets N.N., Evstafiev I.L.	Identified in hands	Morphology	4
21174	Crocidura leucodon	Belogorskij dist., Karasevka, perennial plants	34.5567	45.0008	100	1999-06-25	Tovpinets N.N., Evstafiev I.L.	Identified in hands	Morphology	2
21175	Crocidura leucodon	Leninskij dist., Mysovoe, pristine steppe	35.86	45.47	100	1999-10-05	Tovpinets N.N., Evstafiev I.L.	Identified in hands	Morphology	2
21176	Crocidura leucodon	Leninskij dist., Mysovoe, pristine steppe	35.86	45.47	100	1999-10-05	Tovpinets N.N., Evstafiev I.L.	Identified in hands	Morphology	2
21177	Crocidura leucodon	Leninskij dist., Jakovenkovo, perennial plants	36.325	45.1064	100	1999-10-05	Tovpinets N.N., Evstafiev I.L.	Identified in hands	Morphology	4
21178	Crocidura leucodon	Leninskij dist., Marfovka, perennial plants	36.0231	45.1767	100	1999-10-05	Tovpinets N.N., Evstafiev I.L.	Identified in hands	Morphology	1
21179	Crocidura leucodon	Leninskij dist., Marfovka, bush	36.0231	45.1767	100	1999-10-05	Tovpinets N.N., Evstafiev I.L.	Identified in hands	Morphology	2
21180	Crocidura leucodon	Bahchisarajskij dist., Shelkovichnoe, perennial plants	34.1011	44.635	100	1999-10-15	Tovpinets N.N., Evstafiev I.L.	Identified in hands	Morphology	2
21181	Crocidura leucodon	Bahchisarajskij dist., Uglovoe, perennial plants	33.6714	44.8164	100	1999-10-15	Tovpinets N.N., Evstafiev I.L.	Identified in hands	Morphology	4
21182	Crocidura leucodon	Bahchisarajskij dist., Uglovoe, perennial plants	33.6714	44.8164	100	1999-10-15	Tovpinets N.N., Evstafiev I.L.	Identified in hands	Morphology	1.33
21183	Crocidura leucodon	Nizhnegorskij dist., Novogrigor'evka, field-protecting forest plantation	34.5525	45.4189	100	1999-11-25	Tovpinets N.N., Evstafiev I.L.	Identified in hands	Morphology	2
21184	Crocidura leucodon	Leninskij dist., Jakovenkovo, perennial plants	36.3064	45.1108	100	1999-12-25	Tovpinets N.N., Evstafiev I.L.	Identified in hands	Morphology	2
21185	Crocidura leucodon	Leninskij dist., Zavetnoe, field-protecting forest plantation	36.3667	45.1211	100	1999-12-25	Tovpinets N.N., Evstafiev I.L.	Identified in hands	Morphology	6
21186	Crocidura leucodon	Leninskij dist., Cheljadinovo, field-protecting forest plantation	36.3283	45.2314	100	1999-12-25	Tovpinets N.N., Evstafiev I.L.	Identified in hands	Morphology	5
21187	Crocidura leucodon	Bahchisarajskij dist., Verhorech'e, bush	33.9986	44.6828	100	2001-05-25	Tovpinets N.N., Evstafiev I.L.	Identified in hands	Morphology	2
21188	Crocidura leucodon	Leninskij dist., Doroshenkovo, hay stack	35.9178	45.1867	100	1990-10-15	Tovpinets N.N., Evstafiev I.L.	Identified in hands	Morphology	2
21189	Crocidura leucodon	Leninskij dist., Jakovenkovo, perennial plants	36.3361	45.1239	100	1990-12-15	Tovpinets N.N., Evstafiev I.L.	Identified in hands	Morphology	2
21190	Crocidura leucodon	Leninskij dist., Jakovenkovo, field-protecting forest plantation	36.3211	45.1311	100	1990-12-15	Tovpinets N.N., Evstafiev I.L.	Identified in hands	Morphology	4
21191	Crocidura leucodon	Leninskij dist., Mar'evskoe Försterei, perennial plants	36.2325	45.1519	100	1990-12-15	Tovpinets N.N., Evstafiev I.L.	Identified in hands	Morphology	4
21192	Crocidura leucodon	Leninskij dist., Vulkanovka, field-protecting forest plantation	35.8811	45.1392	100	1990-12-15	Tovpinets N.N., Evstafiev I.L.	Identified in hands	Morphology	1
21193	Crocidura leucodon	Leninskij dist., Vulkanovka, hay stack	35.8811	45.1392	100	1990-12-15	Tovpinets N.N., Evstafiev I.L.	Identified in hands	Morphology	5
21194	Crocidura leucodon	Leninskij dist., Jarkoe, perennial plants	35.8706	45.1481	100	1990-12-15	Tovpinets N.N., Evstafiev I.L.	Identified in hands	Morphology	2
21195	Crocidura leucodon	Leninskij dist., Vulkanovka, field-protecting forest plantation	35.8944	45.1497	100	1991-02-15	Tovpinets N.N., Evstafiev I.L.	Identified in hands	Morphology	1
21196	Crocidura leucodon	Sovetskij dist., Oktjabr'skoe, perennial plants	34.9125	45.4117	100	1991-02-25	Tovpinets N.N., Evstafiev I.L.	Identified in hands	Morphology	2
21197	Crocidura leucodon	Leninskij dist., Jakovenkovo, pristine steppe	36.3361	45.1239	100	1991-08-25	Tovpinets N.N., Evstafiev I.L.	Identified in hands	Morphology	8
21198	Crocidura leucodon	Leninskij dist., Jakovenkovo, field-protecting forest plantation	36.3211	45.1311	100	1991-08-25	Tovpinets N.N., Evstafiev I.L.	Identified in hands	Morphology	1
21199	Crocidura leucodon	Leninskij dist., Pesochnoe, field-protecting forest plantation	35.9656	45.3508	100	2002-09-15	Tovpinets N.N., Evstafiev I.L.	Identified in hands	Morphology	3
21200	Crocidura leucodon	Sovetskij dist., Barsovo, field-protecting forest plantation	34.9403	45.4744	100	2002-11-25	Tovpinets N.N., Evstafiev I.L.	Identified in hands	Morphology	4
21201	Crocidura leucodon	Sovetskij dist., Rechnoe, field-protecting forest plantation	35.0169	45.1883	100	2003-09-25	Tovpinets N.N., Evstafiev I.L.	Identified in hands	Morphology	1.33
21202	Crocidura leucodon	Simferopol'skij dist., Krasnoe, perennial plants	34.0714	45.1386	100	2003-11-15	Tovpinets N.N., Evstafiev I.L.	Identified in hands	Morphology	1
21203	Crocidura leucodon	Leninskij dist., Kamenskoe, field-protecting forest plantation	35.4881	45.2711	100	2003-11-25	Tovpinets N.N., Evstafiev I.L.	Identified in hands	Morphology	6
21204	Crocidura leucodon	Leninskij dist., Kamenskoe, grain plantations	35.4889	45.2819	100	2003-11-25	Tovpinets N.N., Evstafiev I.L.	Identified in hands	Morphology	2
21205	Crocidura leucodon	Leninskij dist., Vulkanovka, perennial plants	36.0158	45.1639	100	2003-11-25	Tovpinets N.N., Evstafiev I.L.	Identified in hands	Morphology	6
21206	Crocidura leucodon	Leninskij dist., Marfovka, grain plantations	36.0231	45.1767	100	2003-11-25	Tovpinets N.N., Evstafiev I.L.	Identified in hands	Morphology	8
21207	Crocidura leucodon	Leninskij dist., Zelenyj Jar, field-protecting forest plantation	35.9486	45.3472	100	2003-11-25	Tovpinets N.N., Evstafiev I.L.	Identified in hands	Morphology	2
21208	Crocidura leucodon	Belogorskij dist., Krasnaja Sloboda, bush	34.7369	44.9747	100	2005-05-15	Tovpinets N.N., Evstafiev I.L.	Identified in hands	Morphology	2
21209	Crocidura leucodon	Simferopol'skij dist., Pereval'noe, bush	34.3383	44.7778	100	2005-10-05	Tovpinets N.N., Evstafiev I.L.	Identified in hands	Morphology	2
21210	Crocidura leucodon	Belogorskij dist., Topolevka, perennial plants	34.8956	45.0075	100	2005-11-05	Tovpinets N.N., Evstafiev I.L.	Identified in hands	Morphology	4
21211	Crocidura leucodon	Belogorskij dist., Golovanovka, perennial plants	34.6361	44.9514	100	2005-11-05	Tovpinets N.N., Evstafiev I.L.	Identified in hands	Morphology	2
21212	Crocidura leucodon	Leninskij dist., Kamenskoe, perennial plants	35.4889	45.2819	100	2006-09-25	Tovpinets N.N., Evstafiev I.L.	Identified in hands	Morphology	2
21213	Crocidura leucodon	Leninskij dist., Vulkanovka, forest	36.0158	45.1639	100	2006-09-25	Tovpinets N.N., Evstafiev I.L.	Identified in hands	Morphology	2
21214	Crocidura leucodon	Leninskij dist., Bondarenkovo, perennial plants	36.455	45.3931	100	2006-12-05	Tovpinets N.N., Evstafiev I.L.	Identified in hands	Morphology	2
21215	Crocidura leucodon	Sakskij dist., Nizinnoe, field-protecting forest plantation	33.8692	45.19	100	2008-11-25	Tovpinets N.N., Evstafiev I.L.	Identified in hands	Morphology	6
21216	Crocidura leucodon	Leninskij dist., Jakovenkovo, perennial plants	36.3064	45.1108	100	2009-12-05	Tovpinets N.N., Evstafiev I.L.	Identified in hands	Morphology	12
21217	Crocidura leucodon	Leninskij dist., Bondarenkovo, perennial plants	36.455	45.3931	100	2009-12-05	Tovpinets N.N., Evstafiev I.L.	Identified in hands	Morphology	6
21218	Crocidura leucodon	Leninskij dist., Kerch', perennial plants	36.5653	45.405	100	2009-12-05	Tovpinets N.N., Evstafiev I.L.	Identified in hands	Morphology	6
21219	Crocidura leucodon	Simferopol'skij dist., Pereval'noe, bush	34.3383	44.7778	100	2010-10-25	Tovpinets N.N., Evstafiev I.L.	Identified in hands	Morphology	3
21220	Crocidura leucodon	Leninskij dist., Il'ichevo, field-protecting forest plantation	35.7564	45.2578	100	2010-12-15	Tovpinets N.N., Evstafiev I.L.	Identified in hands	Morphology	6
21221	Crocidura leucodon	Leninskij dist., Meadowovoe, field-protecting forest plantation	35.7317	45.2528	100	2010-12-15	Tovpinets N.N., Evstafiev I.L.	Identified in hands	Morphology	4
21222	Crocidura leucodon	Leninskij dist., Jakovenkovo, field-protecting forest plantation	36.3211	45.1311	100	2011-03-25	Tovpinets N.N., Evstafiev I.L.	Identified in hands	Morphology	2
21223	Crocidura leucodon	Leninskij dist., Leninskoe, pristine steppe	35.9881	45.2578	100	2011-06-05	Tovpinets N.N., Evstafiev I.L.	Identified in hands	Morphology	2
21224	Crocidura leucodon	Bahchisarajskij dist., Bogatoe Ushhel'e, bush	33.8678	44.5508	100	2012-08-15	Tovpinets N.N., Evstafiev I.L.	Identified in hands	Morphology	2
21225	Crocidura leucodon	Sakskij dist., Nizinnoe, field-protecting forest plantation	33.8825	45.1897	100	2014-10-05	Tovpinets N.N., Evstafiev I.L.	Identified in hands	Morphology	1
21226	Crocidura leucodon	Dzhankojskij dist., Stal'noe, perennial plants	34.5903	45.6942	100	2015-09-05	Tovpinets N.N., Evstafiev I.L.	Identified in hands	Morphology	4
21227	Crocidura leucodon	Dzhankojskij dist., Maslovo, pristine steppe	34.3383	45.7953	100	2015-09-05	Tovpinets N.N., Evstafiev I.L.	Identified in hands	Morphology	2
21228	Crocidura leucodon	Leninskij dist., Lenino, field-protecting forest plantation	35.8625	45.3514	100	2015-09-25	Tovpinets N.N., Evstafiev I.L.	Identified in hands	Morphology	4
21229	Crocidura leucodon	Leninskij dist., Jarkoe, field-protecting forest plantation	35.8706	45.1481	100	2015-09-25	Tovpinets N.N., Evstafiev I.L.	Identified in hands	Morphology	8
21230	Crocidura leucodon	Leninskij dist., Krasnogorka, field-protecting forest plantation	35.8353	45.2436	100	2015-09-25	Tovpinets N.N., Evstafiev I.L.	Identified in hands	Morphology	4
21231	Crocidura leucodon	Krasnogvardejskij dist., Amurskoe, perennial plants	34.1331	45.2642	100	2015-10-25	Tovpinets N.N., Evstafiev I.L.	Identified in hands	Morphology	4
21232	Sorex minutus	Belogorskij dist., Krasnoselovka, perennial plants	34.6356	44.95	100	1983-06-25	Tovpinets N.N., Evstafiev I.L.	Identified in hands	Morphology	3
21233	Sorex minutus	Simferopol'skij dist., Krasnoles’e, forest	34.2172	44.8453	100	1992-04-15	Tovpinets N.N., Evstafiev I.L.	Identified in hands	Morphology	3
21234	Sorex minutus	Simferopol'skij dist., Opushki, bush	34.3069	44.9222	100	2000-11-15	Tovpinets N.N., Evstafiev I.L.	Identified in hands	Morphology	8
21235	Sorex minutus	Simferopol'skij dist., Opushki, perennial plants	34.2939	44.9336	100	2000-11-15	Tovpinets N.N., Evstafiev I.L.	Identified in hands	Morphology	2
21236	Sorex minutus	Bahchisarajskij dist., Kazanki, bush	33.9658	44.8558	100	2000-11-15	Tovpinets N.N., Evstafiev I.L.	Identified in hands	Morphology	2.67
21237	Sorex minutus	Bahchisarajskij dist., Kazanki, bush	33.9658	44.8558	100	2000-11-15	Tovpinets N.N., Evstafiev I.L.	Identified in hands	Morphology	4
21238	Sorex minutus	Bahchisarajskij dist., Kazanki, bush	33.9553	44.8614	100	2000-11-15	Tovpinets N.N., Evstafiev I.L.	Identified in hands	Morphology	5
21239	Sorex minutus	Simferopol'skij dist., Pereval'noe, bush	34.3383	44.7778	100	2000-11-15	Tovpinets N.N., Evstafiev I.L.	Identified in hands	Morphology	2
21240	Sorex minutus	Simferopol'skij dist., Pereval'noe, bush	34.3264	44.8569	100	2000-11-15	Tovpinets N.N., Evstafiev I.L.	Identified in hands	Morphology	1
21241	Sorex minutus	Bahchisarajskij dist., Sinapnoe, perennial plants	34.0714	44.6486	100	1996-11-25	Tovpinets N.N., Evstafiev I.L.	Identified in hands	Morphology	2
21242	Sorex minutus	Bahchisarajskij dist., Kazanki, forest	33.9658	44.8558	100	1997-03-15	Tovpinets N.N., Evstafiev I.L.	Identified in hands	Morphology	2
21243	Sorex minutus	Bahchisarajskij dist., Kazanki, bush	33.9311	44.8575	100	1997-03-15	Tovpinets N.N., Evstafiev I.L.	Identified in hands	Morphology	3
21244	Sorex minutus	Belogorskij dist., Krasnoselovka, forest	34.6275	44.9253	100	1997-11-05	Tovpinets N.N., Evstafiev I.L.	Identified in hands	Morphology	1
21245	Sorex minutus	Belogorskij dist., Golovanovka, perennial plants	34.6361	44.9514	100	1997-11-05	Tovpinets N.N., Evstafiev I.L.	Identified in hands	Morphology	2
21246	Sorex minutus	Belogorskij dist., Zelenogorskoe, bush	34.4814	44.9928	100	1997-11-05	Tovpinets N.N., Evstafiev I.L.	Identified in hands	Morphology	1
21247	Sorex minutus	Kirovskij dist., Izjumovka, bush	35.1819	45.02	100	1998-09-05	Tovpinets N.N., Evstafiev I.L.	Identified in hands	Morphology	1
21248	Sorex minutus	Simferopol'skij dist., Pereval'noe, bush	34.3383	44.7778	100	1998-09-15	Tovpinets N.N., Evstafiev I.L.	Identified in hands	Morphology	1
21249	Sorex minutus	Bahchisarajskij dist., Trudoljubovka, bush	33.9914	44.7739	100	1998-09-15	Tovpinets N.N., Evstafiev I.L.	Identified in hands	Morphology	1
21250	Sorex minutus	Bahchisarajskij dist., Trudoljubovka, perennial plants	33.9914	44.7739	100	1998-09-15	Tovpinets N.N., Evstafiev I.L.	Identified in hands	Morphology	1
21251	Sorex minutus	Sudakskij dist., Forestnoe, forest	34.9781	44.9328	100	1998-09-25	Tovpinets N.N., Evstafiev I.L.	Identified in hands	Morphology	2
21252	Sorex minutus	Sudakskij dist., Forestnoe, bush	34.9997	44.9336	100	1998-09-25	Tovpinets N.N., Evstafiev I.L.	Identified in hands	Morphology	1.33
21253	Sorex minutus	Sudakskij dist., Gromovka, bush	34.7847	44.8844	100	1998-09-25	Tovpinets N.N., Evstafiev I.L.	Identified in hands	Morphology	2
21254	Sorex minutus	Bahchisarajskij dist., Kazanki, perennial plants	33.9311	44.8575	100	1999-04-05	Tovpinets N.N., Evstafiev I.L.	Identified in hands	Morphology	4
21255	Sorex minutus	Bol'shaja Jalta dist., Aj-Petri, perennial plants	34.0703	44.4964	100	1999-09-05	Tovpinets N.N., Evstafiev I.L.	Identified in hands	Morphology	2
21256	Sorex minutus	Bahchisarajskij dist., Kashtany, forest	33.7833	44.8625	100	1984-09-05	Tovpinets N.N., Evstafiev I.L.	Identified in hands	Morphology	1
21257	Sorex minutus	Bol'shaja Jalta dist., Aj-Petri, meadow	34.0208	44.4742	100	1984-09-15	Tovpinets N.N., Evstafiev I.L.	Identified in hands	Morphology	1
21258	Sorex minutus	Belogorskij dist., Krasnoselovka, forest	34.6275	44.9253	100	1989-09-25	Tovpinets N.N., Evstafiev I.L.	Identified in hands	Morphology	1
21259	Sorex minutus	Bahchisarajskij dist., Aromat, perennial plants	33.9717	44.5678	100	1991-06-15	Tovpinets N.N., Evstafiev I.L.	Identified in hands	Morphology	2
21260	Sorex minutus	Belogorskij dist., Krasnoselovka, bush	34.6356	44.95	100	1991-07-25	Tovpinets N.N., Evstafiev I.L.	Identified in hands	Morphology	1
21261	Sorex minutus	Simferopol'skij dist., Krasnoles’e, perennial plants	34.2378	44.815	100	1985-07-05	Tovpinets N.N., Evstafiev I.L.	Identified in hands	Morphology	1
21262	Sorex minutus	Simferopol'skij dist., Konstantinovka, perennial plants	34.1325	44.8739	100	1986-09-15	Tovpinets N.N., Evstafiev I.L.	Identified in hands	Morphology	2
21263	Sorex minutus	Bahchisarajskij dist., Prohladnoe, bush	33.9925	44.7461	100	2003-10-05	Tovpinets N.N., Evstafiev I.L.	Identified in hands	Morphology	2
21264	Sorex minutus	Bahchisarajskij dist., Trudoljubovka, bush	33.9914	44.7739	100	2003-10-05	Tovpinets N.N., Evstafiev I.L.	Identified in hands	Morphology	2
21265	Sorex minutus	Belogorskij dist., Zemljanichnoe, bush	34.8242	44.9594	100	2004-09-05	Tovpinets N.N., Evstafiev I.L.	Identified in hands	Morphology	0.5
21266	Sorex minutus	Simferopol'skij dist., Partizanskoe, bush	34.0911	44.8561	100	2005-03-15	Tovpinets N.N., Evstafiev I.L.	Identified in hands	Morphology	2
21267	Sorex minutus	Simferopol'skij dist., Pereval'noe, bush	34.3383	44.7778	100	2005-10-05	Tovpinets N.N., Evstafiev I.L.	Identified in hands	Morphology	2
21268	Sorex minutus	Bahchisarajskij dist., Bogatoe Ushhel'e, bush	33.8581	44.5647	100	2008-11-15	Tovpinets N.N., Evstafiev I.L.	Identified in hands	Morphology	2
21269	Sorex minutus	Bahchisarajskij dist., Ternovka, bush	33.7569	44.5575	100	2008-11-15	Tovpinets N.N., Evstafiev I.L.	Identified in hands	Morphology	2
21270	Sorex minutus	Bahchisarajskij dist., Zaforestnoe, perennial plants	33.7789	44.5786	100	2008-11-15	Tovpinets N.N., Evstafiev I.L.	Identified in hands	Morphology	1
21271	Sorex minutus	Simferopol'skij dist., Opushki, forest margin	34.3069	44.9222	100	2008-11-25	Tovpinets N.N., Evstafiev I.L.	Identified in hands	Morphology	4
21272	Sorex minutus	Simferopol'skij dist., Pereval'noe, bush	34.3383	44.7778	100	2010-10-25	Tovpinets N.N., Evstafiev I.L.	Identified in hands	Morphology	1
21273	Sorex minutus	Bahchisarajskij dist., Kazanki, bush	33.9553	44.8614	100	2010-10-25	Tovpinets N.N., Evstafiev I.L.	Identified in hands	Morphology	1.33
21274	Sylvaemus witherbyi	Simferopol'skij dist., Krasnoe, field-protecting forest plantation	34.1014	45.1494	100	1983-02-05	Tovpinets N.N., Evstafiev I.L.	Identified in hands	Morphology	1
21275	Sylvaemus witherbyi	Simferopol'skij dist., Zhuravlevka, field-protecting forest plantation	33.9528	45.1747	100	1983-02-05	Tovpinets N.N., Evstafiev I.L.	Identified in hands	Morphology	16
21276	Sylvaemus witherbyi	Sakskij dist., Krymskoe, field-protecting forest plantation	33.8381	45.1889	100	1983-02-05	Tovpinets N.N., Evstafiev I.L.	Identified in hands	Morphology	14
21277	Sylvaemus witherbyi	Sakskij dist., Chervonnoe, perennial plants	33.7014	45.0911	100	1983-02-05	Tovpinets N.N., Evstafiev I.L.	Identified in hands	Morphology	12
21278	Sylvaemus witherbyi	Bahchisarajskij dist., Glubokij Jar, perennial plants	33.9094	44.7817	100	1983-02-05	Tovpinets N.N., Evstafiev I.L.	Identified in hands	Morphology	3
21279	Sylvaemus witherbyi	Leninskij dist., Jarkoe, field-protecting forest plantation	35.8706	45.1481	100	1983-02-15	Tovpinets N.N., Evstafiev I.L.	Identified in hands	Morphology	19
21280	Sylvaemus witherbyi	Leninskij dist., Jarkoe, field-protecting forest plantation	35.8689	45.1689	100	1983-02-15	Tovpinets N.N., Evstafiev I.L.	Identified in hands	Morphology	16.5
21281	Sylvaemus witherbyi	Leninskij dist., Vulkanovka , field-protecting forest plantation	35.9153	45.1531	100	1983-02-15	Tovpinets N.N., Evstafiev I.L.	Identified in hands	Morphology	8
21282	Sylvaemus witherbyi	Leninskij dist., Doroshenkovo, hay stack	35.9728	45.1736	100	1983-02-15	Tovpinets N.N., Evstafiev I.L.	Identified in hands	Morphology	1
21283	Sylvaemus witherbyi	Leninskij dist., Doroshenkovo, grain plantations	35.9728	45.1736	100	1983-02-15	Tovpinets N.N., Evstafiev I.L.	Identified in hands	Morphology	2
21284	Sylvaemus witherbyi	Leninskij dist., Doroshenkovo, field-protecting forest plantation	35.9728	45.1736	100	1983-02-15	Tovpinets N.N., Evstafiev I.L.	Identified in hands	Morphology	6
21285	Sylvaemus witherbyi	Leninskij dist., Jakovenkovo, hay stack	36.325	45.1064	100	1983-02-15	Tovpinets N.N., Evstafiev I.L.	Identified in hands	Morphology	3
21286	Sylvaemus witherbyi	Leninskij dist., Jakovenkovo, pristine steppe	36.325	45.1064	100	1983-02-15	Tovpinets N.N., Evstafiev I.L.	Identified in hands	Morphology	14
21287	Sylvaemus witherbyi	Leninskij dist., Jakovenkovo, hay stack	36.3064	45.1108	100	1983-02-15	Tovpinets N.N., Evstafiev I.L.	Identified in hands	Morphology	1
21288	Sylvaemus witherbyi	Leninskij dist., Novoselovka, field-protecting forest plantation	36.1019	45.2656	100	1983-02-15	Tovpinets N.N., Evstafiev I.L.	Identified in hands	Morphology	16
21289	Sylvaemus witherbyi	Belogorskij dist., Golovanovka, perennial plants	34.6275	44.9886	100	1983-05-15	Tovpinets N.N., Evstafiev I.L.	Identified in hands	Morphology	4
21290	Sylvaemus witherbyi	Belogorskij dist., Golovanovka, forest	34.6275	44.9886	100	1983-05-15	Tovpinets N.N., Evstafiev I.L.	Identified in hands	Morphology	14
21291	Sylvaemus witherbyi	Belogorskij dist., Muromskoe, perennial plants	34.815	45.1008	100	1983-05-15	Tovpinets N.N., Evstafiev I.L.	Identified in hands	Morphology	9
21292	Sylvaemus witherbyi	Belogorskij dist., Muromskoe, field-protecting forest plantation	34.815	45.1008	100	1983-05-15	Tovpinets N.N., Evstafiev I.L.	Identified in hands	Morphology	2
21293	Sylvaemus witherbyi	Belogorskij dist., Muromskoe, meadow	34.815	45.1008	100	1983-05-15	Tovpinets N.N., Evstafiev I.L.	Identified in hands	Morphology	4
21294	Sylvaemus witherbyi	Belogorskij dist., Vasil'evka, perennial plants	34.73	45.1308	100	1983-05-15	Tovpinets N.N., Evstafiev I.L.	Identified in hands	Morphology	3
21295	Sylvaemus witherbyi	Belogorskij dist., Vasil'evka, field-protecting forest plantation	34.6989	45.1364	100	1983-05-15	Tovpinets N.N., Evstafiev I.L.	Identified in hands	Morphology	1
21296	Sylvaemus witherbyi	Belogorskij dist., Rusakovka, forest	34.4658	45.0964	100	1983-05-15	Tovpinets N.N., Evstafiev I.L.	Identified in hands	Morphology	18.67
21297	Sylvaemus witherbyi	Belogorskij dist., Rusakovka, field-protecting forest plantation	34.4658	45.0964	100	1983-05-15	Tovpinets N.N., Evstafiev I.L.	Identified in hands	Morphology	1.11
21298	Sylvaemus witherbyi	Belogorskij dist., Cvetochnoe, forest	34.4142	45.0558	100	1983-05-15	Tovpinets N.N., Evstafiev I.L.	Identified in hands	Morphology	8
21299	Sylvaemus witherbyi	Belogorskij dist., Cvetochnoe, meadow	34.4142	45.0558	100	1983-05-15	Tovpinets N.N., Evstafiev I.L.	Identified in hands	Morphology	3
21300	Sylvaemus witherbyi	Belogorskij dist., Cvetochnoe, forest	34.4142	45.0558	100	1983-05-15	Tovpinets N.N., Evstafiev I.L.	Identified in hands	Morphology	1.5
21301	Sylvaemus witherbyi	Belogorskij dist., Vladimirovka, perennial plants	34.3044	45.1169	100	1983-05-15	Tovpinets N.N., Evstafiev I.L.	Identified in hands	Morphology	6
21302	Sylvaemus witherbyi	Belogorskij dist., Vladimirovka, perennial plants	34.3044	45.1169	100	1983-05-15	Tovpinets N.N., Evstafiev I.L.	Identified in hands	Morphology	6
21303	Sylvaemus witherbyi	Belogorskij dist., Litvinenkovo, field-protecting forest plantation	34.3117	45.0628	100	1983-05-15	Tovpinets N.N., Evstafiev I.L.	Identified in hands	Morphology	2.86
21304	Sylvaemus witherbyi	Belogorskij dist., Balanovo, perennial plants	34.3367	45.0092	100	1983-05-15	Tovpinets N.N., Evstafiev I.L.	Identified in hands	Morphology	5
21305	Sylvaemus witherbyi	Belogorskij dist., Vishnevoe, field-protecting forest plantation	34.3297	45.0183	100	1983-05-15	Tovpinets N.N., Evstafiev I.L.	Identified in hands	Morphology	5
21306	Sylvaemus witherbyi	Belogorskij dist., Vishnevoe, forest	34.3297	45.0183	100	1983-05-15	Tovpinets N.N., Evstafiev I.L.	Identified in hands	Morphology	4
21307	Sylvaemus witherbyi	Belogorskij dist., Mezhgor'e, bush	34.4053	44.9964	100	1983-05-15	Tovpinets N.N., Evstafiev I.L.	Identified in hands	Morphology	2.5
21308	Sylvaemus witherbyi	Belogorskij dist., Vishennoe, meadow	34.6117	45.18	100	1983-05-15	Tovpinets N.N., Evstafiev I.L.	Identified in hands	Morphology	6
21309	Sylvaemus witherbyi	Belogorskij dist., Vishennoe, field-protecting forest plantation	34.5903	45.1594	100	1983-05-15	Tovpinets N.N., Evstafiev I.L.	Identified in hands	Morphology	1
21310	Sylvaemus witherbyi	Belogorskij dist., Vishennoe, field-protecting forest plantation	34.5975	45.1147	100	1983-05-15	Tovpinets N.N., Evstafiev I.L.	Identified in hands	Morphology	5
21311	Sylvaemus witherbyi	Kirovskij dist., Zhuravki, field-protecting forest plantation	35.2139	45.1489	100	1983-05-15	Tovpinets N.N., Evstafiev I.L.	Identified in hands	Morphology	3
21312	Sylvaemus witherbyi	Kirovskij dist., Zhuravki, field-protecting forest plantation	35.2139	45.1489	100	1983-05-15	Tovpinets N.N., Evstafiev I.L.	Identified in hands	Morphology	11
21313	Sylvaemus witherbyi	Kirovskij dist., Izobil'noe, field-protecting forest plantation	35.2056	45.1056	100	1983-05-15	Tovpinets N.N., Evstafiev I.L.	Identified in hands	Morphology	1
21314	Sylvaemus witherbyi	Belogorskij dist., Novoklenovo, forest	34.4842	44.9944	100	1983-05-15	Tovpinets N.N., Evstafiev I.L.	Identified in hands	Morphology	1
21315	Sylvaemus witherbyi	Belogorskij dist., Aleksandrovka, forest	34.5211	45.0075	100	1983-05-15	Tovpinets N.N., Evstafiev I.L.	Identified in hands	Morphology	5
21316	Sylvaemus witherbyi	Belogorskij dist., Bogatoe, forest	34.7761	45.0142	100	1983-05-15	Tovpinets N.N., Evstafiev I.L.	Identified in hands	Morphology	1
21317	Sylvaemus witherbyi	Kirovskij dist., Prudy, perennial plants	34.8922	45.1133	100	1983-05-15	Tovpinets N.N., Evstafiev I.L.	Identified in hands	Morphology	2
21318	Sylvaemus witherbyi	Kirovskij dist., L'govskoe, meadow	34.9444	45.0825	100	1983-05-15	Tovpinets N.N., Evstafiev I.L.	Identified in hands	Morphology	2
21319	Sylvaemus witherbyi	Simferopol'skij dist., Ajeroflotskij, field-protecting forest plantation	33.9986	44.9983	100	1983-04-05	Tovpinets N.N., Evstafiev I.L.	Identified in hands	Morphology	8
21320	Sylvaemus witherbyi	Simferopol'skij dist., Ajeroflotskij, perennial plants	33.9986	44.9983	100	1983-04-05	Tovpinets N.N., Evstafiev I.L.	Identified in hands	Morphology	10
21321	Sylvaemus witherbyi	Simferopol'skij dist., Ajeroflotskij, perennial plants	33.9986	44.9983	100	1983-04-05	Tovpinets N.N., Evstafiev I.L.	Identified in hands	Morphology	4
21322	Sylvaemus witherbyi	Simferopol'skij dist., Ajeroflotskij, field-protecting forest plantation	33.9672	45.0172	100	1983-04-05	Tovpinets N.N., Evstafiev I.L.	Identified in hands	Morphology	1
21323	Sylvaemus witherbyi	Simferopol'skij dist., Ajeroflotskij, field-protecting forest plantation	33.9672	45.0172	100	1983-04-05	Tovpinets N.N., Evstafiev I.L.	Identified in hands	Morphology	2
21324	Sylvaemus witherbyi	Krasnogvardejskij dist., Kalinino, perennial plants	34.2547	45.6128	100	1983-05-15	Tovpinets N.N., Evstafiev I.L.	Identified in hands	Morphology	5
21325	Sylvaemus witherbyi	Krasnogvardejskij dist., Kalinino, field-protecting forest plantation	34.2547	45.6128	100	1983-05-15	Tovpinets N.N., Evstafiev I.L.	Identified in hands	Morphology	1
21326	Sylvaemus witherbyi	Krasnogvardejskij dist., Kalinino, perennial plants	34.2547	45.6128	100	1983-05-15	Tovpinets N.N., Evstafiev I.L.	Identified in hands	Morphology	6
21327	Sylvaemus witherbyi	Krasnogvardejskij dist., Dubrovskoe, perennial plants	34.1083	45.4014	100	1983-05-15	Tovpinets N.N., Evstafiev I.L.	Identified in hands	Morphology	5
21328	Sylvaemus witherbyi	Krasnogvardejskij dist., Novodolinka, perennial plants	34.5081	45.4206	100	1983-05-15	Tovpinets N.N., Evstafiev I.L.	Identified in hands	Morphology	2
21329	Sylvaemus witherbyi	Krasnogvardejskij dist., Protochnoe, field-protecting forest plantation	34.4839	45.4281	100	1983-05-15	Tovpinets N.N., Evstafiev I.L.	Identified in hands	Morphology	3
21330	Sylvaemus witherbyi	Krasnogvardejskij dist., Protochnoe, field-protecting forest plantation	34.4842	45.4494	100	1983-05-15	Tovpinets N.N., Evstafiev I.L.	Identified in hands	Morphology	4
21331	Sylvaemus witherbyi	Krasnoperekopskij dist., Pjatihatka, perennial plants	33.7786	46.0536	100	1983-07-15	Tovpinets N.N., Evstafiev I.L.	Identified in hands	Morphology	3
21332	Sylvaemus witherbyi	Krasnoperekopskij dist., Pjatihatka, perennial plants	33.7425	46.0875	100	1983-07-15	Tovpinets N.N., Evstafiev I.L.	Identified in hands	Morphology	9
21333	Sylvaemus witherbyi	Krasnoperekopskij dist., Pjatihatka, perennial plants	33.725	46.0442	100	1983-07-15	Tovpinets N.N., Evstafiev I.L.	Identified in hands	Morphology	2
21334	Sylvaemus witherbyi	Krasnoperekopskij dist., Pjatihatka, perennial plants	33.725	46.0442	100	1983-07-15	Tovpinets N.N., Evstafiev I.L.	Identified in hands	Morphology	8
21335	Sylvaemus witherbyi	Krasnoperekopskij dist., Pjatihatka, perennial plants	33.725	46.0442	100	1983-07-15	Tovpinets N.N., Evstafiev I.L.	Identified in hands	Morphology	3
21336	Sylvaemus witherbyi	Krasnoperekopskij dist., Il'inka, perennial plants	33.8292	45.82	100	1983-07-15	Tovpinets N.N., Evstafiev I.L.	Identified in hands	Morphology	4
21337	Sylvaemus witherbyi	Krasnoperekopskij dist., Il'inka, perennial plants	33.8161	45.8031	100	1983-07-15	Tovpinets N.N., Evstafiev I.L.	Identified in hands	Morphology	2.5
21338	Sylvaemus witherbyi	Krasnoperekopskij dist., Il'inka, field-protecting forest plantation	33.795	45.8322	100	1983-07-15	Tovpinets N.N., Evstafiev I.L.	Identified in hands	Morphology	2
21339	Sylvaemus witherbyi	Krasnoperekopskij dist., Voroncovka, perennial plants	33.8236	45.8425	100	1983-07-15	Tovpinets N.N., Evstafiev I.L.	Identified in hands	Morphology	5
21340	Sylvaemus witherbyi	Krasnoperekopskij dist., Krepkoe, pristine steppe	33.9144	45.9603	100	1983-07-15	Tovpinets N.N., Evstafiev I.L.	Identified in hands	Morphology	4
21341	Sylvaemus witherbyi	Krasnoperekopskij dist., Vishnevka, perennial plants	33.9736	45.8989	100	1983-07-15	Tovpinets N.N., Evstafiev I.L.	Identified in hands	Morphology	8
21342	Sylvaemus witherbyi	Krasnoperekopskij dist., Vishnevka, perennial plants	33.9508	45.9386	100	1983-07-15	Tovpinets N.N., Evstafiev I.L.	Identified in hands	Morphology	2
21343	Sylvaemus witherbyi	Krasnoperekopskij dist., Vishnevka, perennial plants	33.9186	45.9658	100	1983-07-15	Tovpinets N.N., Evstafiev I.L.	Identified in hands	Morphology	6
21344	Sylvaemus witherbyi	Krasnoperekopskij dist., Novopavlovka, perennial plants	33.8972	45.8969	100	1983-07-15	Tovpinets N.N., Evstafiev I.L.	Identified in hands	Morphology	2
21345	Sylvaemus witherbyi	Krasnoperekopskij dist., Novopavlovka, perennial plants	33.9225	45.8872	100	1983-07-15	Tovpinets N.N., Evstafiev I.L.	Identified in hands	Morphology	4
21346	Sylvaemus witherbyi	Krasnoperekopskij dist., Novopavlovka, perennial plants	33.9275	45.8575	100	1983-07-15	Tovpinets N.N., Evstafiev I.L.	Identified in hands	Morphology	1
21347	Sylvaemus witherbyi	Dzhankojskij dist., Jastrebcy, field-protecting forest plantation	34.1922	45.6511	100	1983-03-25	Tovpinets N.N., Evstafiev I.L.	Identified in hands	Morphology	4
21348	Sylvaemus witherbyi	Dzhankojskij dist., Jarkoe, field-protecting forest plantation	34.2689	45.6761	100	1983-03-25	Tovpinets N.N., Evstafiev I.L.	Identified in hands	Morphology	4
21349	Sylvaemus witherbyi	Dzhankojskij dist., Dzhankoj, perennial plants	34.3547	45.7361	100	1983-03-25	Tovpinets N.N., Evstafiev I.L.	Identified in hands	Morphology	3
21350	Sylvaemus witherbyi	Dzhankojskij dist., Zelenyj Jar, field-protecting forest plantation	34.3419	45.8992	100	1983-03-25	Tovpinets N.N., Evstafiev I.L.	Identified in hands	Morphology	7
21351	Sylvaemus witherbyi	Dzhankojskij dist., Dzhankoj, perennial plants	34.4056	45.7519	100	1983-03-25	Tovpinets N.N., Evstafiev I.L.	Identified in hands	Morphology	6
21352	Sylvaemus witherbyi	Dzhankojskij dist., Chajkino, field-protecting forest plantation	34.6308	45.8231	100	1983-03-25	Tovpinets N.N., Evstafiev I.L.	Identified in hands	Morphology	10
21353	Sylvaemus witherbyi	Dzhankojskij dist., Chajkino, field-protecting forest plantation	34.6211	45.8156	100	1983-03-25	Tovpinets N.N., Evstafiev I.L.	Identified in hands	Morphology	4
21354	Sylvaemus witherbyi	Nizhnegorskij dist., Novogrigor'evka, pristine steppe	34.6131	45.4314	100	1983-01-25	Tovpinets N.N., Evstafiev I.L.	Identified in hands	Morphology	2
21355	Sylvaemus witherbyi	Nizhnegorskij dist., Korennoe, field-protecting forest plantation	34.5272	45.4417	100	1983-01-25	Tovpinets N.N., Evstafiev I.L.	Identified in hands	Morphology	22
21356	Sylvaemus witherbyi	Kirovskij dist., Tokarevo, field-protecting forest plantation	35.1206	45.2844	100	1983-01-25	Tovpinets N.N., Evstafiev I.L.	Identified in hands	Morphology	20
21357	Sylvaemus witherbyi	Sovetskij dist., Shahtino, pristine steppe	35.0156	45.2561	100	1983-01-25	Tovpinets N.N., Evstafiev I.L.	Identified in hands	Morphology	8
21358	Sylvaemus witherbyi	Dzhankojskij dist., Chajkino, pristine steppe	34.6308	45.8231	100	1983-01-25	Tovpinets N.N., Evstafiev I.L.	Identified in hands	Morphology	11
21359	Sylvaemus witherbyi	Dzhankojskij dist., Chajkino, field-protecting forest plantation	34.6308	45.8231	100	1983-01-25	Tovpinets N.N., Evstafiev I.L.	Identified in hands	Morphology	14
21360	Sylvaemus witherbyi	Dzhankojskij dist., Novaja Zhizn', field-protecting forest plantation	34.5603	45.6764	100	1983-01-25	Tovpinets N.N., Evstafiev I.L.	Identified in hands	Morphology	13.67
21361	Sylvaemus witherbyi	Dzhankojskij dist., Novaja Zhizn', perennial plants	34.5603	45.6764	100	1983-01-25	Tovpinets N.N., Evstafiev I.L.	Identified in hands	Morphology	1
21362	Sylvaemus witherbyi	Pervomajskij dist., Novaja Derevnja, perennial plants	33.9489	45.7708	100	1983-01-25	Tovpinets N.N., Evstafiev I.L.	Identified in hands	Morphology	5
21363	Sylvaemus witherbyi	Pervomajskij dist., Novaja Derevnja, field-protecting forest plantation	33.9506	45.7539	100	1983-01-25	Tovpinets N.N., Evstafiev I.L.	Identified in hands	Morphology	7
21364	Sylvaemus witherbyi	Pervomajskij dist., Stepnoe, field-protecting forest plantation	33.7869	45.69	100	1983-01-25	Tovpinets N.N., Evstafiev I.L.	Identified in hands	Morphology	14.67
21365	Sylvaemus witherbyi	Pervomajskij dist., Stepnoe, perennial plants	33.7869	45.69	100	1983-01-25	Tovpinets N.N., Evstafiev I.L.	Identified in hands	Morphology	6
21366	Sylvaemus witherbyi	Krasnoperekopskij dist., Traktovoe, field-protecting forest plantation	33.74	45.7828	100	1983-01-25	Tovpinets N.N., Evstafiev I.L.	Identified in hands	Morphology	2
21367	Sylvaemus witherbyi	Razdol'nenskij dist., Steregushhee, field-protecting forest plantation	33.2592	45.7417	100	1983-01-25	Tovpinets N.N., Evstafiev I.L.	Identified in hands	Morphology	4
21368	Sylvaemus witherbyi	Belogorskij dist., Zarech'e, field-protecting forest plantation	34.7011	45.2147	100	1983-06-25	Tovpinets N.N., Evstafiev I.L.	Identified in hands	Morphology	2
21369	Sylvaemus witherbyi	Belogorskij dist., Zarech'e, grain plantations	34.7011	45.2147	100	1983-06-25	Tovpinets N.N., Evstafiev I.L.	Identified in hands	Morphology	6
21370	Sylvaemus witherbyi	Belogorskij dist., Zarech'e, pristine steppe	34.7414	45.2058	100	1983-06-25	Tovpinets N.N., Evstafiev I.L.	Identified in hands	Morphology	2
21371	Sylvaemus witherbyi	Belogorskij dist., Mel'nichnoe, pristine steppe	34.4042	45.2164	100	1983-06-25	Tovpinets N.N., Evstafiev I.L.	Identified in hands	Morphology	1
21372	Sylvaemus witherbyi	Belogorskij dist., Annovka, field-protecting forest plantation	34.2719	45.24	100	1983-06-25	Tovpinets N.N., Evstafiev I.L.	Identified in hands	Morphology	1
21373	Sylvaemus witherbyi	Belogorskij dist., Zybiny, field-protecting forest plantation	34.6764	45.2425	100	1983-06-25	Tovpinets N.N., Evstafiev I.L.	Identified in hands	Morphology	6.5
21374	Sylvaemus witherbyi	Belogorskij dist., Zybiny, field-protecting forest plantation	34.6764	45.2425	100	1983-06-25	Tovpinets N.N., Evstafiev I.L.	Identified in hands	Morphology	5
21375	Sylvaemus witherbyi	Bahchisarajskij dist., Otradnoe, forest	33.7494	44.8597	100	1983-04-25	Tovpinets N.N., Evstafiev I.L.	Identified in hands	Morphology	1
21376	Sylvaemus witherbyi	Leninskij dist., Semisotka, field-protecting forest plantation	35.6056	45.2436	100	2000-03-05	Tovpinets N.N., Evstafiev I.L.	Identified in hands	Morphology	2
21377	Sylvaemus witherbyi	Leninskij dist., Lenino, field-protecting forest plantation	35.8625	45.3514	100	2000-03-05	Tovpinets N.N., Evstafiev I.L.	Identified in hands	Morphology	20
21378	Sylvaemus witherbyi	Leninskij dist., Ostanino, perennial plants	35.855	45.325	100	2000-03-05	Tovpinets N.N., Evstafiev I.L.	Identified in hands	Morphology	6
21379	Sylvaemus witherbyi	Chernomorskij dist., Zhuravlevka, field-protecting forest plantation	33.1472	45.6289	100	2000-03-15	Tovpinets N.N., Evstafiev I.L.	Identified in hands	Morphology	1
21380	Sylvaemus witherbyi	Simferopol'skij dist., Pervomajskoe, field-protecting forest plantation	34.0511	45.0917	100	2000-04-05	Tovpinets N.N., Evstafiev I.L.	Identified in hands	Morphology	4
21381	Sylvaemus witherbyi	Simferopol'skij dist., Pervomajskoe, grain plantations	34.0511	45.0917	100	2000-04-05	Tovpinets N.N., Evstafiev I.L.	Identified in hands	Morphology	6
21382	Sylvaemus witherbyi	Dzhankojskij dist., Jasnopoljanskoe, perennial plants	34.3686	45.9742	100	2000-04-15	Tovpinets N.N., Evstafiev I.L.	Identified in hands	Morphology	1.33
21383	Sylvaemus witherbyi	Sovetskij dist., Pushkino, grain plantations	35.0164	45.1861	100	2000-04-25	Tovpinets N.N., Evstafiev I.L.	Identified in hands	Morphology	1.33
21384	Sylvaemus witherbyi	Krasnoperekopskij dist., Kurgannoe, perennial plants	33.7411	45.8711	100	2000-05-25	Tovpinets N.N., Evstafiev I.L.	Identified in hands	Morphology	1.33
21385	Sylvaemus witherbyi	Belogorskij dist., Rusakovka, perennial plants	34.4556	45.1375	100	2000-06-25	Tovpinets N.N., Evstafiev I.L.	Identified in hands	Morphology	4
21386	Sylvaemus witherbyi	Belogorskij dist., Rusakovka, pristine steppe	34.4786	45.1492	100	2000-06-25	Tovpinets N.N., Evstafiev I.L.	Identified in hands	Morphology	8
21387	Sylvaemus witherbyi	Leninskij dist., Jakovenkovo, perennial plants	36.325	45.1064	100	1992-01-25	Tovpinets N.N., Evstafiev I.L.	Identified in hands	Morphology	2
21388	Sylvaemus witherbyi	Leninskij dist., Mar'evka, field-protecting forest plantation	36.2964	45.1089	100	1992-01-25	Tovpinets N.N., Evstafiev I.L.	Identified in hands	Morphology	4
21389	Sylvaemus witherbyi	Leninskij dist., Mar'evka, bush	36.2322	45.1461	100	1992-01-25	Tovpinets N.N., Evstafiev I.L.	Identified in hands	Morphology	10
21390	Sylvaemus witherbyi	Leninskij dist., Ptashkino, hay stack	36.1894	45.1878	100	1992-01-25	Tovpinets N.N., Evstafiev I.L.	Identified in hands	Morphology	12
21391	Sylvaemus witherbyi	Leninskij dist., Novoselovka, field-protecting forest plantation	36.1142	45.2261	100	1992-01-25	Tovpinets N.N., Evstafiev I.L.	Identified in hands	Morphology	1
21392	Sylvaemus witherbyi	Leninskij dist., Uvarovo, perennial plants	35.6389	45.2353	100	1992-01-25	Tovpinets N.N., Evstafiev I.L.	Identified in hands	Morphology	13
21393	Sylvaemus witherbyi	Leninskij dist., Uvarovo, field-protecting forest plantation	35.6506	45.2481	100	1992-01-25	Tovpinets N.N., Evstafiev I.L.	Identified in hands	Morphology	30
21394	Sylvaemus witherbyi	Leninskij dist., Uvarovo, hay stack	35.6506	45.2481	100	1992-01-25	Tovpinets N.N., Evstafiev I.L.	Identified in hands	Morphology	6
21395	Sylvaemus witherbyi	Leninskij dist., Uvarovo, perennial plants	35.6758	45.2447	100	1992-01-25	Tovpinets N.N., Evstafiev I.L.	Identified in hands	Morphology	2
21396	Sylvaemus witherbyi	Leninskij dist., Uvarovo, field-protecting forest plantation	35.6953	45.2706	100	1992-01-25	Tovpinets N.N., Evstafiev I.L.	Identified in hands	Morphology	20
21397	Sylvaemus witherbyi	Sovetskij dist., Pushkino, field-protecting forest plantation	34.9764	45.1864	100	1992-02-15	Tovpinets N.N., Evstafiev I.L.	Identified in hands	Morphology	1
21398	Sylvaemus witherbyi	Sovetskij dist., Pushkino, field-protecting forest plantation	34.9764	45.1864	100	1992-02-15	Tovpinets N.N., Evstafiev I.L.	Identified in hands	Morphology	10
21399	Sylvaemus witherbyi	Sovetskij dist., Urozhajnoe, hay stack	35.0822	45.3044	100	1992-02-15	Tovpinets N.N., Evstafiev I.L.	Identified in hands	Morphology	1
21400	Sylvaemus witherbyi	Sovetskij dist., Urozhajnoe, perennial plants	35.0822	45.3044	100	1992-02-15	Tovpinets N.N., Evstafiev I.L.	Identified in hands	Morphology	5
21401	Sylvaemus witherbyi	Sovetskij dist., Novofedorovka, field-protecting forest plantation	35.0567	45.3017	100	1992-02-15	Tovpinets N.N., Evstafiev I.L.	Identified in hands	Morphology	1
21402	Sylvaemus witherbyi	Sovetskij dist., Nekrasovka, perennial plants	34.9472	45.4389	100	1992-02-15	Tovpinets N.N., Evstafiev I.L.	Identified in hands	Morphology	10
21403	Sylvaemus witherbyi	Sovetskij dist., Rovenka, field-protecting forest plantation	34.9914	45.4744	100	1992-02-15	Tovpinets N.N., Evstafiev I.L.	Identified in hands	Morphology	17
21404	Sylvaemus witherbyi	Sovetskij dist., Krasnoflotskoe, field-protecting forest plantation	34.9683	45.2872	100	1992-02-15	Tovpinets N.N., Evstafiev I.L.	Identified in hands	Morphology	5
21405	Sylvaemus witherbyi	Sovetskij dist., Krasnoflotskoe, perennial plants	34.9789	45.3094	100	1992-02-15	Tovpinets N.N., Evstafiev I.L.	Identified in hands	Morphology	1
21406	Sylvaemus witherbyi	Sovetskij dist., Il'ichevo, perennial plants	35.0339	45.2481	100	1992-02-15	Tovpinets N.N., Evstafiev I.L.	Identified in hands	Morphology	1
21407	Sylvaemus witherbyi	Kirovskij dist., Tokarevo, field-protecting forest plantation	35.1908	45.2872	100	1992-03-05	Tovpinets N.N., Evstafiev I.L.	Identified in hands	Morphology	2
21408	Sylvaemus witherbyi	Kirovskij dist., Shubino, field-protecting forest plantation	35.1578	45.2594	100	1992-03-05	Tovpinets N.N., Evstafiev I.L.	Identified in hands	Morphology	1
21409	Sylvaemus witherbyi	Razdol'nenskij dist., Kumovo, perennial plants	33.6142	45.8744	100	2000-09-15	Tovpinets N.N., Evstafiev I.L.	Identified in hands	Morphology	4
21410	Sylvaemus witherbyi	Razdol'nenskij dist., Kashtanovka, field-protecting forest plantation	33.3939	45.6297	100	2000-09-15	Tovpinets N.N., Evstafiev I.L.	Identified in hands	Morphology	2
21411	Sylvaemus witherbyi	Bahchisarajskij dist., Nauchnyj, forest	33.9975	44.7339	100	1992-04-15	Tovpinets N.N., Evstafiev I.L.	Identified in hands	Morphology	1
21412	Sylvaemus witherbyi	Krasnogvardejskij dist., Pjatihatka, field-protecting forest plantation	34.2289	45.2636	100	1992-04-15	Tovpinets N.N., Evstafiev I.L.	Identified in hands	Morphology	1
21413	Sylvaemus witherbyi	Sakskij dist., Krymskoe, field-protecting forest plantation	33.8461	45.1461	100	1992-04-15	Tovpinets N.N., Evstafiev I.L.	Identified in hands	Morphology	6
21414	Sylvaemus witherbyi	Sakskij dist., Nizinnoe, field-protecting forest plantation	33.8825	45.1897	100	1992-04-15	Tovpinets N.N., Evstafiev I.L.	Identified in hands	Morphology	2
21415	Sylvaemus witherbyi	Krasnoperekopskij dist., Risovoe, perennial plants	33.6544	45.9847	100	1992-04-15	Tovpinets N.N., Evstafiev I.L.	Identified in hands	Morphology	3
21416	Sylvaemus witherbyi	Krasnoperekopskij dist., Suvorovo, perennial plants	33.7014	46.0417	100	1992-04-15	Tovpinets N.N., Evstafiev I.L.	Identified in hands	Morphology	3
21417	Sylvaemus witherbyi	Krasnoperekopskij dist., Dolinka, perennial plants	33.9306	45.8356	100	1992-04-15	Tovpinets N.N., Evstafiev I.L.	Identified in hands	Morphology	3
21418	Sylvaemus witherbyi	Krasnoperekopskij dist., Bratskoe, field-protecting forest plantation	33.8744	45.8231	100	1992-04-15	Tovpinets N.N., Evstafiev I.L.	Identified in hands	Morphology	4
21419	Sylvaemus witherbyi	Krasnoperekopskij dist., Vishnevka, field-protecting forest plantation	33.9736	45.8989	100	1992-04-15	Tovpinets N.N., Evstafiev I.L.	Identified in hands	Morphology	4
21420	Sylvaemus witherbyi	Krasnoperekopskij dist., Zelenaja Niva, perennial plants	33.9125	45.9103	100	1992-04-15	Tovpinets N.N., Evstafiev I.L.	Identified in hands	Morphology	2
21421	Sylvaemus witherbyi	Krasnoperekopskij dist., Kurgannoe, perennial plants	33.6928	45.8783	100	1992-04-15	Tovpinets N.N., Evstafiev I.L.	Identified in hands	Morphology	7
21422	Sylvaemus witherbyi	Krasnoperekopskij dist., Voroncovka, perennial plants	33.7067	45.8381	100	1992-04-15	Tovpinets N.N., Evstafiev I.L.	Identified in hands	Morphology	2
21423	Sylvaemus witherbyi	Krasnoperekopskij dist., Il'inka, field-protecting forest plantation	33.7417	45.8222	100	1992-04-15	Tovpinets N.N., Evstafiev I.L.	Identified in hands	Morphology	9
21424	Sylvaemus witherbyi	Dzhankojskij dist., Chajkino, pristine steppe	34.6575	45.8161	100	1992-05-15	Tovpinets N.N., Evstafiev I.L.	Identified in hands	Morphology	10
21425	Sylvaemus witherbyi	Dzhankojskij dist., Perepelkino, grain plantations	34.5247	45.7342	100	1992-05-15	Tovpinets N.N., Evstafiev I.L.	Identified in hands	Morphology	2
21426	Sylvaemus witherbyi	Dzhankojskij dist., Tomashovka, field-protecting forest plantation	34.1403	45.9353	100	1992-05-15	Tovpinets N.N., Evstafiev I.L.	Identified in hands	Morphology	6
21427	Sylvaemus witherbyi	Dzhankojskij dist., Soloncovoe, perennial plants	34.2569	45.9289	100	1992-05-15	Tovpinets N.N., Evstafiev I.L.	Identified in hands	Morphology	12
21428	Sylvaemus witherbyi	Dzhankojskij dist., Soloncovoe, perennial plants	34.2569	45.9289	100	1992-05-15	Tovpinets N.N., Evstafiev I.L.	Identified in hands	Morphology	18
21429	Sylvaemus witherbyi	Dzhankojskij dist., Roskoshnoe, field-protecting forest plantation	34.0803	45.6486	100	1992-05-15	Tovpinets N.N., Evstafiev I.L.	Identified in hands	Morphology	2
21430	Sylvaemus witherbyi	Dzhankojskij dist., Zernovoe, field-protecting forest plantation	34.1736	45.64	100	1992-05-15	Tovpinets N.N., Evstafiev I.L.	Identified in hands	Morphology	2
21431	Sylvaemus witherbyi	Dzhankojskij dist., Stefanovka, perennial plants	34.7822	45.7261	100	1992-05-15	Tovpinets N.N., Evstafiev I.L.	Identified in hands	Morphology	2
21432	Sylvaemus witherbyi	Dzhankojskij dist., Aprelevka, perennial plants	34.7106	45.6861	100	1992-05-15	Tovpinets N.N., Evstafiev I.L.	Identified in hands	Morphology	3
21433	Sylvaemus witherbyi	Chernomorskij dist., Zorjanoe, field-protecting forest plantation	33.1275	45.5961	100	1992-06-05	Tovpinets N.N., Evstafiev I.L.	Identified in hands	Morphology	1
21434	Sylvaemus witherbyi	Chernomorskij dist., Novoivanovka, perennial plants	33.0644	45.4111	100	1992-06-05	Tovpinets N.N., Evstafiev I.L.	Identified in hands	Morphology	11
21435	Sylvaemus witherbyi	Chernomorskij dist., Krasnosel'skoe, grain plantations	32.6908	45.3914	100	1992-06-05	Tovpinets N.N., Evstafiev I.L.	Identified in hands	Morphology	3
21436	Sylvaemus witherbyi	Chernomorskij dist., Olenevka, pristine steppe	32.5183	45.4269	100	1992-06-05	Tovpinets N.N., Evstafiev I.L.	Identified in hands	Morphology	1
21437	Sylvaemus witherbyi	Alushtinskij dist., Krymskij zapovednik, kordon Alabach, forest	34.2344	44.6172	100	1992-07-15	Tovpinets N.N., Evstafiev I.L.	Identified in hands	Morphology	1
21438	Sylvaemus witherbyi	Alushtinskij dist., urochishhe Barlakosh, forest	34.2281	44.6642	100	1992-07-15	Tovpinets N.N., Evstafiev I.L.	Identified in hands	Morphology	4
21439	Sylvaemus witherbyi	Bahchisarajskij dist., Kochergino, forest	33.7794	44.8406	100	1992-08-15	Tovpinets N.N., Evstafiev I.L.	Identified in hands	Morphology	4
21440	Sylvaemus witherbyi	Bahchisarajskij dist., Malovidnoe, forest	33.8261	44.4747	100	1992-08-15	Tovpinets N.N., Evstafiev I.L.	Identified in hands	Morphology	3
21441	Sylvaemus witherbyi	Razdol'nenskij dist., Kumovo, perennial plants	33.6506	45.8092	100	1992-08-25	Tovpinets N.N., Evstafiev I.L.	Identified in hands	Morphology	6
21442	Sylvaemus witherbyi	Razdol'nenskij dist., Kumovo, perennial plants	33.6506	45.8092	100	1992-08-25	Tovpinets N.N., Evstafiev I.L.	Identified in hands	Morphology	8
21443	Sylvaemus witherbyi	Razdol'nenskij dist., Portovoe, pristine steppe	33.53	45.8294	100	1992-08-25	Tovpinets N.N., Evstafiev I.L.	Identified in hands	Morphology	4
21444	Sylvaemus witherbyi	Razdol'nenskij dist., Serebrjanka, field-protecting forest plantation	33.4658	45.6092	100	1992-08-25	Tovpinets N.N., Evstafiev I.L.	Identified in hands	Morphology	2
21445	Sylvaemus witherbyi	Razdol'nenskij dist., Botanicheskoe, perennial plants	33.5406	45.8086	100	1992-08-25	Tovpinets N.N., Evstafiev I.L.	Identified in hands	Morphology	3
21446	Sylvaemus witherbyi	Simferopol'skij dist., Krasnoe, field-protecting forest plantation	34.1367	45.1325	100	1992-09-05	Tovpinets N.N., Evstafiev I.L.	Identified in hands	Morphology	3
21447	Sylvaemus witherbyi	Leninskij dist., Vulkanovka, perennial plants	35.9019	45.1533	100	2000-09-25	Tovpinets N.N., Evstafiev I.L.	Identified in hands	Morphology	16
21448	Sylvaemus witherbyi	Leninskij dist., Vulkanovka, field-protecting forest plantation	35.9019	45.1533	100	2000-09-25	Tovpinets N.N., Evstafiev I.L.	Identified in hands	Morphology	17
21449	Sylvaemus witherbyi	Simferopol'skij dist., Klenovka, perennial plants	34.1619	45.1483	100	1992-09-15	Tovpinets N.N., Evstafiev I.L.	Identified in hands	Morphology	12
21450	Sylvaemus witherbyi	Simferopol'skij dist., Klenovka, perennial plants	34.1619	45.1483	100	1992-09-15	Tovpinets N.N., Evstafiev I.L.	Identified in hands	Morphology	4
21451	Sylvaemus witherbyi	Simferopol'skij dist., Teplovka, perennial plants	33.6739	45.0233	100	1992-09-15	Tovpinets N.N., Evstafiev I.L.	Identified in hands	Morphology	1
21452	Sylvaemus witherbyi	Simferopol'skij dist., Dem'janovka, field-protecting forest plantation	33.8969	44.9661	100	1992-09-15	Tovpinets N.N., Evstafiev I.L.	Identified in hands	Morphology	4
21453	Sylvaemus witherbyi	Simferopol'skij dist., Denisovka, perennial plants	34.2522	44.9081	100	1992-09-15	Tovpinets N.N., Evstafiev I.L.	Identified in hands	Morphology	2
21454	Sylvaemus witherbyi	Leninskij dist., Jakovenkovo, pristine steppe	36.2544	45.0533	100	1992-09-15	Tovpinets N.N., Evstafiev I.L.	Identified in hands	Morphology	4
21455	Sylvaemus witherbyi	Leninskij dist., Jakovenkovo, pristine steppe	36.3361	45.1239	100	1992-09-15	Tovpinets N.N., Evstafiev I.L.	Identified in hands	Morphology	2
21456	Sylvaemus witherbyi	Leninskij dist., Jakovenkovo, field-protecting forest plantation	36.3211	45.1311	100	1992-09-15	Tovpinets N.N., Evstafiev I.L.	Identified in hands	Morphology	4
21457	Sylvaemus witherbyi	Leninskij dist., Jakovenkovo, perennial plants	36.3211	45.1311	100	1992-09-15	Tovpinets N.N., Evstafiev I.L.	Identified in hands	Morphology	4
21458	Sylvaemus witherbyi	Leninskij dist., Mar'evka, perennial plants	36.2078	45.1358	100	1992-09-15	Tovpinets N.N., Evstafiev I.L.	Identified in hands	Morphology	3
21459	Sylvaemus witherbyi	Leninskij dist., Lenino, field-protecting forest plantation	35.8339	45.3367	100	1992-09-15	Tovpinets N.N., Evstafiev I.L.	Identified in hands	Morphology	22
21460	Sylvaemus witherbyi	Leninskij dist., Lenino, perennial plants	35.8303	45.3236	100	1992-09-15	Tovpinets N.N., Evstafiev I.L.	Identified in hands	Morphology	21
21461	Sylvaemus witherbyi	Leninskij dist., Shhelkino, pristine steppe	35.8675	45.4622	100	1992-09-15	Tovpinets N.N., Evstafiev I.L.	Identified in hands	Morphology	9
21462	Sylvaemus witherbyi	Leninskij dist., Mysovoe, pristine steppe	35.8364	45.4639	100	1992-09-15	Tovpinets N.N., Evstafiev I.L.	Identified in hands	Morphology	2
21463	Sylvaemus witherbyi	Sovetskij dist., Rovenka, perennial plants	35.0072	45.5367	100	1992-09-25	Tovpinets N.N., Evstafiev I.L.	Identified in hands	Morphology	5
21464	Sylvaemus witherbyi	Sovetskij dist., Makovka, perennial plants	34.9739	45.2242	100	1992-09-25	Tovpinets N.N., Evstafiev I.L.	Identified in hands	Morphology	2
21465	Sylvaemus witherbyi	Sovetskij dist., Makovka, field-protecting forest plantation	34.9739	45.2242	100	1992-09-25	Tovpinets N.N., Evstafiev I.L.	Identified in hands	Morphology	1
21466	Sylvaemus witherbyi	Sovetskij dist., Pushkino, field-protecting forest plantation	34.9764	45.1864	100	1992-09-25	Tovpinets N.N., Evstafiev I.L.	Identified in hands	Morphology	15
21467	Sylvaemus witherbyi	Sovetskij dist., Krasnoflotskoe, perennial plants	34.9683	45.2872	100	1992-09-25	Tovpinets N.N., Evstafiev I.L.	Identified in hands	Morphology	3
21468	Sylvaemus witherbyi	Krasnoperekopskij dist., Pjatihatka, field-protecting forest plantation	33.76	46.0544	100	1992-10-15	Tovpinets N.N., Evstafiev I.L.	Identified in hands	Morphology	23
21469	Sylvaemus witherbyi	Krasnoperekopskij dist., Pjatihatka, perennial plants	33.76	46.0544	100	1992-10-15	Tovpinets N.N., Evstafiev I.L.	Identified in hands	Morphology	10
21470	Sylvaemus witherbyi	Krasnoperekopskij dist., Krasnoarmejskoe, field-protecting forest plantation	33.9769	46.0003	100	1992-10-15	Tovpinets N.N., Evstafiev I.L.	Identified in hands	Morphology	6
21471	Sylvaemus witherbyi	Krasnoperekopskij dist., Risovoe, perennial plants	33.6675	46.0419	100	1992-10-15	Tovpinets N.N., Evstafiev I.L.	Identified in hands	Morphology	10
21472	Sylvaemus witherbyi	Krasnoperekopskij dist., Risovoe, perennial plants	33.6675	46.0419	100	1992-10-15	Tovpinets N.N., Evstafiev I.L.	Identified in hands	Morphology	10
21473	Sylvaemus witherbyi	Krasnoperekopskij dist., Risovoe, perennial plants	33.7314	46.0233	100	1992-10-15	Tovpinets N.N., Evstafiev I.L.	Identified in hands	Morphology	4
21474	Sylvaemus witherbyi	Krasnoperekopskij dist., Voroncovka, perennial plants	33.8247	45.8628	100	1992-10-15	Tovpinets N.N., Evstafiev I.L.	Identified in hands	Morphology	12
21475	Sylvaemus witherbyi	Belogorskij dist., Vasil'evka, field-protecting forest plantation	34.7819	45.15	100	1992-10-15	Tovpinets N.N., Evstafiev I.L.	Identified in hands	Morphology	7.33
21476	Sylvaemus witherbyi	Belogorskij dist., Pchelinoe, forest	34.5406	44.9072	100	1992-10-15	Tovpinets N.N., Evstafiev I.L.	Identified in hands	Morphology	2
21477	Sylvaemus witherbyi	Leninskij dist., Kerch', perennial plants	36.4386	45.3214	100	1993-01-25	Tovpinets N.N., Evstafiev I.L.	Identified in hands	Morphology	6
21478	Sylvaemus witherbyi	Leninskij dist., Zavetnoe, field-protecting forest plantation	36.3667	45.1211	100	1993-01-25	Tovpinets N.N., Evstafiev I.L.	Identified in hands	Morphology	11
21479	Sylvaemus witherbyi	Leninskij dist., Vjaznikovo, field-protecting forest plantation	36.2808	45.1081	100	1993-01-25	Tovpinets N.N., Evstafiev I.L.	Identified in hands	Morphology	4
21480	Sylvaemus witherbyi	Leninskij dist., Mar'evka, field-protecting forest plantation	36.1658	45.1186	100	1993-01-25	Tovpinets N.N., Evstafiev I.L.	Identified in hands	Morphology	4
21481	Sylvaemus witherbyi	Leninskij dist., Mar'evka, perennial plants	36.1658	45.1186	100	1993-01-25	Tovpinets N.N., Evstafiev I.L.	Identified in hands	Morphology	6
21482	Sylvaemus witherbyi	Leninskij dist., Gornostaevka, field-protecting forest plantation	36.1889	45.2033	100	1993-01-25	Tovpinets N.N., Evstafiev I.L.	Identified in hands	Morphology	1
21483	Sylvaemus witherbyi	Leninskij dist., Ptashkino, field-protecting forest plantation	36.1889	45.2031	100	1993-01-25	Tovpinets N.N., Evstafiev I.L.	Identified in hands	Morphology	2
21484	Sylvaemus witherbyi	Leninskij dist., Mar'evka, forest	36.2322	45.1461	100	1993-01-25	Tovpinets N.N., Evstafiev I.L.	Identified in hands	Morphology	19
21485	Sylvaemus witherbyi	Kirovskij dist., Frontovoe, perennial plants	35.4161	45.2219	100	1993-02-15	Tovpinets N.N., Evstafiev I.L.	Identified in hands	Morphology	2
21486	Sylvaemus witherbyi	Kirovskij dist., Vladislavovka, field-protecting forest plantation	35.4003	45.2056	100	1993-02-15	Tovpinets N.N., Evstafiev I.L.	Identified in hands	Morphology	1
21487	Sylvaemus witherbyi	Dzhankojskij dist., Chajkino, field-protecting forest plantation	34.6308	45.8231	100	1993-03-25	Tovpinets N.N., Evstafiev I.L.	Identified in hands	Morphology	4
21488	Sylvaemus witherbyi	Dzhankojskij dist., Perepelkino, perennial plants	34.5331	45.7572	100	1993-03-25	Tovpinets N.N., Evstafiev I.L.	Identified in hands	Morphology	9
21489	Sylvaemus witherbyi	Dzhankojskij dist., Jasnopoljanskoe, field-protecting forest plantation	34.3986	45.9511	100	1993-03-25	Tovpinets N.N., Evstafiev I.L.	Identified in hands	Morphology	14
21490	Sylvaemus witherbyi	Dzhankojskij dist., Soloncovoe, perennial plants	34.2569	45.9289	100	1993-03-25	Tovpinets N.N., Evstafiev I.L.	Identified in hands	Morphology	11
21491	Sylvaemus witherbyi	Dzhankojskij dist., Mirnovka, perennial plants	34.285	45.705	100	1993-03-25	Tovpinets N.N., Evstafiev I.L.	Identified in hands	Morphology	20
21492	Sylvaemus witherbyi	Dzhankojskij dist., Jastrebcy, field-protecting forest plantation	34.2281	45.6486	100	1993-03-25	Tovpinets N.N., Evstafiev I.L.	Identified in hands	Morphology	10
21493	Sylvaemus witherbyi	Dzhankojskij dist., Vishnjakovka, field-protecting forest plantation	34.2289	45.6594	100	1993-03-25	Tovpinets N.N., Evstafiev I.L.	Identified in hands	Morphology	16
21494	Sylvaemus witherbyi	Dzhankojskij dist., Vishnjakovka, grain plantations	34.2289	45.6594	100	1993-03-25	Tovpinets N.N., Evstafiev I.L.	Identified in hands	Morphology	2
21495	Sylvaemus witherbyi	Dzhankojskij dist., Rubinovka, grain plantations	34.4053	45.5617	100	1993-03-25	Tovpinets N.N., Evstafiev I.L.	Identified in hands	Morphology	12
21496	Sylvaemus witherbyi	Dzhankojskij dist., Krasnodol'noe, field-protecting forest plantation	34.3703	45.5567	100	1993-03-25	Tovpinets N.N., Evstafiev I.L.	Identified in hands	Morphology	3
21497	Sylvaemus witherbyi	Dzhankojskij dist., Mar'ino, perennial plants	34.2747	45.7053	100	1993-03-25	Tovpinets N.N., Evstafiev I.L.	Identified in hands	Morphology	3
21498	Sylvaemus witherbyi	Sovetskij dist., Makovka, field-protecting forest plantation	34.9867	45.2525	100	1993-04-05	Tovpinets N.N., Evstafiev I.L.	Identified in hands	Morphology	2
21499	Sylvaemus witherbyi	Sovetskij dist., Nekrasovka, field-protecting forest plantation	34.9617	45.425	100	1993-04-05	Tovpinets N.N., Evstafiev I.L.	Identified in hands	Morphology	2
21500	Sylvaemus witherbyi	Sovetskij dist., Nekrasovka, perennial plants	34.9617	45.425	100	1993-04-05	Tovpinets N.N., Evstafiev I.L.	Identified in hands	Morphology	2
21501	Sylvaemus witherbyi	Nizhnegorskij dist., Novoekaterinovka, field-protecting forest plantation	34.58	45.3956	100	1993-04-05	Tovpinets N.N., Evstafiev I.L.	Identified in hands	Morphology	12
21502	Sylvaemus witherbyi	Nizhnegorskij dist., Kukuruznoe, field-protecting forest plantation	34.6114	45.3981	100	1993-04-05	Tovpinets N.N., Evstafiev I.L.	Identified in hands	Morphology	11
21503	Sylvaemus witherbyi	Leninskij dist., Ostanino, field-protecting forest plantation	35.8756	45.3325	100	1993-04-15	Tovpinets N.N., Evstafiev I.L.	Identified in hands	Morphology	12
21504	Sylvaemus witherbyi	Leninskij dist., Ostanino, field-protecting forest plantation	35.93	45.3397	100	1993-04-15	Tovpinets N.N., Evstafiev I.L.	Identified in hands	Morphology	5
21505	Sylvaemus witherbyi	Leninskij dist., Pesochnoe, perennial plants	35.9342	45.3778	100	1993-04-15	Tovpinets N.N., Evstafiev I.L.	Identified in hands	Morphology	6
21506	Sylvaemus witherbyi	Leninskij dist., Vulkanovka, field-protecting forest plantation	35.9378	45.1267	100	1993-04-15	Tovpinets N.N., Evstafiev I.L.	Identified in hands	Morphology	4
21507	Sylvaemus witherbyi	Leninskij dist., Vulkanovka, field-protecting forest plantation	35.8944	45.1497	100	1993-04-15	Tovpinets N.N., Evstafiev I.L.	Identified in hands	Morphology	6
21508	Sylvaemus witherbyi	Leninskij dist., Vulkanovka, perennial plants	35.8944	45.1497	100	1993-04-15	Tovpinets N.N., Evstafiev I.L.	Identified in hands	Morphology	3
21509	Sylvaemus witherbyi	Leninskij dist., Semisotka, field-protecting forest plantation	35.5881	45.2356	100	1993-04-15	Tovpinets N.N., Evstafiev I.L.	Identified in hands	Morphology	1
21510	Sylvaemus witherbyi	Leninskij dist., Uvarovo, grain plantations	35.6389	45.2353	100	1993-04-15	Tovpinets N.N., Evstafiev I.L.	Identified in hands	Morphology	1
21511	Sylvaemus witherbyi	Leninskij dist., Vinogradnoe , perennial plants	35.8678	45.3147	100	1993-04-15	Tovpinets N.N., Evstafiev I.L.	Identified in hands	Morphology	1
21512	Sylvaemus witherbyi	Leninskij dist., Leninskoe, field-protecting forest plantation	35.9569	45.2642	100	1993-04-15	Tovpinets N.N., Evstafiev I.L.	Identified in hands	Morphology	1
21513	Sylvaemus witherbyi	Leninskij dist., Novoselovka , perennial plants	36.1019	45.2656	100	1993-04-15	Tovpinets N.N., Evstafiev I.L.	Identified in hands	Morphology	1
21514	Sylvaemus witherbyi	Leninskij dist., Fontan , field-protecting forest plantation	36.0669	45.2725	100	1993-04-15	Tovpinets N.N., Evstafiev I.L.	Identified in hands	Morphology	1
21515	Sylvaemus witherbyi	Krasnogvardejskij dist., Protochnoe, field-protecting forest plantation	34.4839	45.4281	100	1993-05-25	Tovpinets N.N., Evstafiev I.L.	Identified in hands	Morphology	8
21516	Sylvaemus witherbyi	Krasnogvardejskij dist., Protochnoe, perennial plants	34.4839	45.4281	100	1993-05-25	Tovpinets N.N., Evstafiev I.L.	Identified in hands	Morphology	2
21517	Sylvaemus witherbyi	Krasnogvardejskij dist., Jantarnoe, perennial plants	34.1719	45.4386	100	1993-05-25	Tovpinets N.N., Evstafiev I.L.	Identified in hands	Morphology	6
21518	Sylvaemus witherbyi	Krasnogvardejskij dist., Jantarnoe, field-protecting forest plantation	34.1719	45.4386	100	1993-05-25	Tovpinets N.N., Evstafiev I.L.	Identified in hands	Morphology	2
21519	Sylvaemus witherbyi	Krasnogvardejskij dist., Mashino, field-protecting forest plantation	34.1939	45.3981	100	1993-05-25	Tovpinets N.N., Evstafiev I.L.	Identified in hands	Morphology	2
21520	Sylvaemus witherbyi	Krasnogvardejskij dist., Miroljubovka, grain plantations	34.2328	45.4533	100	1993-05-25	Tovpinets N.N., Evstafiev I.L.	Identified in hands	Morphology	4
21521	Sylvaemus witherbyi	Krasnogvardejskij dist., Miroljubovka, field-protecting forest plantation	34.2417	45.4467	100	1993-05-25	Tovpinets N.N., Evstafiev I.L.	Identified in hands	Morphology	6
21522	Sylvaemus witherbyi	Krasnogvardejskij dist., Kremnevka, field-protecting forest plantation	34.1	45.4428	100	1993-05-25	Tovpinets N.N., Evstafiev I.L.	Identified in hands	Morphology	2
21523	Sylvaemus witherbyi	Krasnogvardejskij dist., Krasnaja Poljana, perennial plants	34.1364	45.4422	100	1993-05-25	Tovpinets N.N., Evstafiev I.L.	Identified in hands	Morphology	2
21524	Sylvaemus witherbyi	Krasnogvardejskij dist., Znamenka, field-protecting forest plantation	34.3347	45.5086	100	1993-05-25	Tovpinets N.N., Evstafiev I.L.	Identified in hands	Morphology	4
21525	Sylvaemus witherbyi	Krasnogvardejskij dist., Vidnoe, field-protecting forest plantation	34.3483	45.5264	100	1993-05-25	Tovpinets N.N., Evstafiev I.L.	Identified in hands	Morphology	8
21526	Sylvaemus witherbyi	Krasnogvardejskij dist., Vidnoe, grain plantations	34.3483	45.5264	100	1993-05-25	Tovpinets N.N., Evstafiev I.L.	Identified in hands	Morphology	8
21527	Sylvaemus witherbyi	Bol'shaja Jalta dist., Jalta, forest	34.1031	44.4775	100	1993-07-15	Tovpinets N.N., Evstafiev I.L.	Identified in hands	Morphology	1
21528	Sylvaemus witherbyi	Bol'shaja Jalta dist., Gurzuf, forest	34.2517	44.5469	100	1993-07-15	Tovpinets N.N., Evstafiev I.L.	Identified in hands	Morphology	6
21529	Sylvaemus witherbyi	Bol'shaja Jalta dist., Partizanskoe, pristine steppe	34.2636	44.55	100	1993-07-15	Tovpinets N.N., Evstafiev I.L.	Identified in hands	Morphology	4
21530	Sylvaemus witherbyi	Bol'shaja Jalta dist., Partizanskoe, perennial plants	34.255	44.5483	100	1993-07-15	Tovpinets N.N., Evstafiev I.L.	Identified in hands	Morphology	6
21531	Sylvaemus witherbyi	Bol'shaja Jalta dist., Vasil'evka, forest	34.1542	44.5136	100	1993-07-15	Tovpinets N.N., Evstafiev I.L.	Identified in hands	Morphology	4
21532	Sylvaemus witherbyi	Bol'shaja Jalta dist., Vasil'evka, forest	34.1542	44.5136	100	1993-07-15	Tovpinets N.N., Evstafiev I.L.	Identified in hands	Morphology	14
21533	Sylvaemus witherbyi	Bahchisarajskij dist., Plotinnoe, perennial plants	33.9789	44.5878	100	1993-09-05	Tovpinets N.N., Evstafiev I.L.	Identified in hands	Morphology	10
21534	Sylvaemus witherbyi	Bahchisarajskij dist., Furmanovka, pristine steppe	33.7272	44.7567	100	1993-09-05	Tovpinets N.N., Evstafiev I.L.	Identified in hands	Morphology	6
21535	Sylvaemus witherbyi	Bahchisarajskij dist., Noven'koe, perennial plants	33.7994	44.7514	100	1993-09-05	Tovpinets N.N., Evstafiev I.L.	Identified in hands	Morphology	10
21536	Sylvaemus witherbyi	Bahchisarajskij dist., Zheleznodorozhnoe, perennial plants	33.8	44.7322	100	1993-09-05	Tovpinets N.N., Evstafiev I.L.	Identified in hands	Morphology	2
21537	Sylvaemus witherbyi	Bahchisarajskij dist., Glubokij Jar, field-protecting forest plantation	33.9094	44.7817	100	1993-09-05	Tovpinets N.N., Evstafiev I.L.	Identified in hands	Morphology	1
21538	Sylvaemus witherbyi	Bahchisarajskij dist., Glubokij Jar, perennial plants	33.9314	44.7906	100	1993-09-05	Tovpinets N.N., Evstafiev I.L.	Identified in hands	Morphology	7
21539	Sylvaemus witherbyi	Bahchisarajskij dist., Predushhel'noe, pristine steppe	33.8719	44.7092	500	1993-09-05	Tovpinets N.N., Evstafiev I.L.	Identified in hands	Morphology	5
21540	Sylvaemus witherbyi	Razdol'nenskij dist., Kropotkino, perennial plants	33.475	45.8325	100	1993-09-25	Tovpinets N.N., Evstafiev I.L.	Identified in hands	Morphology	18
21541	Sylvaemus witherbyi	Razdol'nenskij dist., Kumovo, perennial plants	33.6272	45.8164	100	1993-09-25	Tovpinets N.N., Evstafiev I.L.	Identified in hands	Morphology	2
21542	Sylvaemus witherbyi	Razdol'nenskij dist., Orlovka, field-protecting forest plantation	33.3647	45.645	100	1993-09-25	Tovpinets N.N., Evstafiev I.L.	Identified in hands	Morphology	32
21543	Sylvaemus witherbyi	Razdol'nenskij dist., Berezovka, field-protecting forest plantation	33.2975	45.5711	100	1993-09-25	Tovpinets N.N., Evstafiev I.L.	Identified in hands	Morphology	12
21544	Sylvaemus witherbyi	Razdol'nenskij dist., Botanicheskoe, perennial plants	33.5292	45.7981	100	1993-09-25	Tovpinets N.N., Evstafiev I.L.	Identified in hands	Morphology	7
21545	Sylvaemus witherbyi	Razdol'nenskij dist., Kumovo, perennial plants	33.6142	45.8622	100	1993-09-25	Tovpinets N.N., Evstafiev I.L.	Identified in hands	Morphology	15
21546	Sylvaemus witherbyi	Razdol'nenskij dist., Maksimovka, perennial plants	33.6383	45.7831	100	1993-09-25	Tovpinets N.N., Evstafiev I.L.	Identified in hands	Morphology	4
21547	Sylvaemus witherbyi	Razdol'nenskij dist., Ruch'i, field-protecting forest plantation	33.6522	45.7389	100	1993-09-25	Tovpinets N.N., Evstafiev I.L.	Identified in hands	Morphology	35
21548	Sylvaemus witherbyi	Leninskij dist., Kalinovka, field-protecting forest plantation	35.8028	45.3333	100	1993-09-25	Tovpinets N.N., Evstafiev I.L.	Identified in hands	Morphology	3
21549	Sylvaemus witherbyi	Leninskij dist., Ostanino, field-protecting forest plantation	35.8489	45.3319	100	1993-09-25	Tovpinets N.N., Evstafiev I.L.	Identified in hands	Morphology	2
21550	Sylvaemus witherbyi	Leninskij dist., Jakovenkovo, field-protecting forest plantation	36.3211	45.1311	100	1993-09-25	Tovpinets N.N., Evstafiev I.L.	Identified in hands	Morphology	2
21551	Sylvaemus witherbyi	Leninskij dist., Jakovenkovo, field-protecting forest plantation	36.3211	45.1311	100	1993-09-25	Tovpinets N.N., Evstafiev I.L.	Identified in hands	Morphology	1
21552	Sylvaemus witherbyi	Leninskij dist., Ptashkino, field-protecting forest plantation	36.2189	45.1644	100	1993-09-25	Tovpinets N.N., Evstafiev I.L.	Identified in hands	Morphology	9
21553	Sylvaemus witherbyi	Leninskij dist., Vulkanovka, field-protecting forest plantation	35.9153	45.1531	100	1993-09-25	Tovpinets N.N., Evstafiev I.L.	Identified in hands	Morphology	22
21554	Sylvaemus witherbyi	Leninskij dist., Jarkoe, field-protecting forest plantation	35.8706	45.1481	100	1993-09-25	Tovpinets N.N., Evstafiev I.L.	Identified in hands	Morphology	26
21555	Sylvaemus witherbyi	Nizhnegorskij dist., Ljubimovka, field-protecting forest plantation	34.9469	45.6444	100	1993-10-15	Tovpinets N.N., Evstafiev I.L.	Identified in hands	Morphology	15
21556	Sylvaemus witherbyi	Nizhnegorskij dist., Zalivnoe, perennial plants	34.8692	45.5581	100	1993-10-15	Tovpinets N.N., Evstafiev I.L.	Identified in hands	Morphology	15
21557	Sylvaemus witherbyi	Sovetskij dist., Makovka, perennial plants	34.9739	45.2242	100	1993-10-15	Tovpinets N.N., Evstafiev I.L.	Identified in hands	Morphology	2
21558	Sylvaemus witherbyi	Sovetskij dist., Markovo, field-protecting forest plantation	34.985	45.2981	100	1993-10-15	Tovpinets N.N., Evstafiev I.L.	Identified in hands	Morphology	20
21559	Sylvaemus witherbyi	Sovetskij dist., Markovo, perennial plants	34.985	45.2981	100	1993-10-15	Tovpinets N.N., Evstafiev I.L.	Identified in hands	Morphology	2
21560	Sylvaemus witherbyi	Nizhnegorskij dist., Akimovka, field-protecting forest plantation	34.7542	45.5061	100	1993-10-15	Tovpinets N.N., Evstafiev I.L.	Identified in hands	Morphology	4
21561	Sylvaemus witherbyi	Nizhnegorskij dist., Burevestnik, field-protecting forest plantation	34.6169	45.4311	100	1993-10-15	Tovpinets N.N., Evstafiev I.L.	Identified in hands	Morphology	11
21562	Sylvaemus witherbyi	Nizhnegorskij dist., Korennoe, field-protecting forest plantation	34.58	45.4389	100	1993-10-15	Tovpinets N.N., Evstafiev I.L.	Identified in hands	Morphology	4
21563	Sylvaemus witherbyi	Nizhnegorskij dist., Korennoe, grain plantations	34.58	45.4389	100	1993-10-15	Tovpinets N.N., Evstafiev I.L.	Identified in hands	Morphology	6
21564	Sylvaemus witherbyi	Nizhnegorskij dist., Novogrigor'evka, perennial plants	34.5906	45.4061	100	1993-10-15	Tovpinets N.N., Evstafiev I.L.	Identified in hands	Morphology	8
21565	Sylvaemus witherbyi	Krasnoperekopskij dist., Vishnevka, field-protecting forest plantation	33.9508	45.9386	100	1993-10-25	Tovpinets N.N., Evstafiev I.L.	Identified in hands	Morphology	35
21566	Sylvaemus witherbyi	Krasnoperekopskij dist., Nadezhdino, field-protecting forest plantation	33.9867	46.0133	100	1993-10-25	Tovpinets N.N., Evstafiev I.L.	Identified in hands	Morphology	24
21567	Sylvaemus witherbyi	Krasnoperekopskij dist., Nadezhdino, perennial plants	33.9867	46.0133	100	1993-10-25	Tovpinets N.N., Evstafiev I.L.	Identified in hands	Morphology	2
21568	Sylvaemus witherbyi	Krasnoperekopskij dist., Nadezhdino, field-protecting forest plantation	34.0031	46.0953	100	1993-10-25	Tovpinets N.N., Evstafiev I.L.	Identified in hands	Morphology	23
21569	Sylvaemus witherbyi	Krasnoperekopskij dist., Risovoe, perennial plants	33.6675	46.0419	100	1993-10-25	Tovpinets N.N., Evstafiev I.L.	Identified in hands	Morphology	8
21570	Sylvaemus witherbyi	Krasnoperekopskij dist., Risovoe, perennial plants	33.6675	46.0419	100	1993-10-25	Tovpinets N.N., Evstafiev I.L.	Identified in hands	Morphology	22
21571	Sylvaemus witherbyi	Krasnoperekopskij dist., Tavricheskoe, perennial plants	33.6853	45.9703	100	1993-10-25	Tovpinets N.N., Evstafiev I.L.	Identified in hands	Morphology	18
21572	Sylvaemus witherbyi	Krasnoperekopskij dist., Ishun', perennial plants	33.8261	45.8964	100	1993-10-25	Tovpinets N.N., Evstafiev I.L.	Identified in hands	Morphology	16
21573	Sylvaemus witherbyi	Krasnoperekopskij dist., Novopavlovka, perennial plants	33.9225	45.8872	100	1993-10-25	Tovpinets N.N., Evstafiev I.L.	Identified in hands	Morphology	5
21574	Sylvaemus witherbyi	Krasnoperekopskij dist., Bratskoe, field-protecting forest plantation	33.8975	45.8486	100	1993-10-25	Tovpinets N.N., Evstafiev I.L.	Identified in hands	Morphology	22
21575	Sylvaemus witherbyi	Kirovskij dist., Nadezhda, field-protecting forest plantation	35.0667	45.1675	100	2000-10-15	Tovpinets N.N., Evstafiev I.L.	Identified in hands	Morphology	1
21576	Sylvaemus witherbyi	Kirovskij dist., Nadezhda, perennial plants	35.0667	45.1675	100	2000-10-15	Tovpinets N.N., Evstafiev I.L.	Identified in hands	Morphology	1
21577	Sylvaemus witherbyi	Kirovskij dist., Vladislavovka, field-protecting forest plantation	35.355	45.2058	100	2000-10-15	Tovpinets N.N., Evstafiev I.L.	Identified in hands	Morphology	2
21578	Sylvaemus witherbyi	Kirovskij dist., Shubino, perennial plants	35.1906	45.2914	100	2000-10-15	Tovpinets N.N., Evstafiev I.L.	Identified in hands	Morphology	4
21579	Sylvaemus witherbyi	Dzhankojskij dist., Chajkino, field-protecting forest plantation	34.6308	45.8231	100	2000-10-25	Tovpinets N.N., Evstafiev I.L.	Identified in hands	Morphology	2
21580	Sylvaemus witherbyi	Dzhankojskij dist., Krymka, perennial plants	34.1808	45.7311	100	2000-10-25	Tovpinets N.N., Evstafiev I.L.	Identified in hands	Morphology	7
21581	Sylvaemus witherbyi	Dzhankojskij dist., Pavlovka, field-protecting forest plantation	34.1967	45.7292	100	2000-10-25	Tovpinets N.N., Evstafiev I.L.	Identified in hands	Morphology	14
21582	Sylvaemus witherbyi	Dzhankojskij dist., Prostornoe, field-protecting forest plantation	34.7431	45.6567	100	2000-10-25	Tovpinets N.N., Evstafiev I.L.	Identified in hands	Morphology	4
21583	Sylvaemus witherbyi	Dzhankojskij dist., Prostornoe, perennial plants	34.7431	45.6567	100	2000-10-25	Tovpinets N.N., Evstafiev I.L.	Identified in hands	Morphology	2
21584	Sylvaemus witherbyi	Dzhankojskij dist., Blagodatnoe, field-protecting forest plantation	34.7564	45.6694	100	2000-10-25	Tovpinets N.N., Evstafiev I.L.	Identified in hands	Morphology	2
21585	Sylvaemus witherbyi	Dzhankojskij dist., Blagodatnoe, perennial plants	34.7564	45.6694	100	2000-10-25	Tovpinets N.N., Evstafiev I.L.	Identified in hands	Morphology	2
21586	Sylvaemus witherbyi	Dzhankojskij dist., Aprelevka, perennial plants	34.745	45.6694	100	2000-10-25	Tovpinets N.N., Evstafiev I.L.	Identified in hands	Morphology	2.67
21587	Sylvaemus witherbyi	Simferopol'skij dist., Klenovka, field-protecting forest plantation	34.1619	45.1483	100	2000-11-15	Tovpinets N.N., Evstafiev I.L.	Identified in hands	Morphology	4
21588	Sylvaemus witherbyi	Simferopol'skij dist., Klenovka, field-protecting forest plantation	34.1619	45.1483	100	2000-11-15	Tovpinets N.N., Evstafiev I.L.	Identified in hands	Morphology	2
21589	Sylvaemus witherbyi	Simferopol'skij dist., Krasnoe, perennial plants	34.1422	45.1206	100	2000-11-15	Tovpinets N.N., Evstafiev I.L.	Identified in hands	Morphology	10
21590	Sylvaemus witherbyi	Simferopol'skij dist., Krasnoe, field-protecting forest plantation	34.1422	45.1206	100	2000-11-15	Tovpinets N.N., Evstafiev I.L.	Identified in hands	Morphology	4
21591	Sylvaemus witherbyi	Bahchisarajskij dist., Kazanki, bush	33.9658	44.8558	100	2000-11-15	Tovpinets N.N., Evstafiev I.L.	Identified in hands	Morphology	17.33
21592	Sylvaemus witherbyi	Bahchisarajskij dist., Kazanki, bush	33.9658	44.8558	100	2000-11-15	Tovpinets N.N., Evstafiev I.L.	Identified in hands	Morphology	18
21593	Sylvaemus witherbyi	Bahchisarajskij dist., Kazanki, bush	33.9553	44.8614	100	2000-11-15	Tovpinets N.N., Evstafiev I.L.	Identified in hands	Morphology	7
21594	Sylvaemus witherbyi	Simferopol'skij dist., Pereval'noe, bush	34.3264	44.8569	100	2000-11-15	Tovpinets N.N., Evstafiev I.L.	Identified in hands	Morphology	6
21595	Sylvaemus witherbyi	Leninskij dist., Chernomorskoe, grain plantations	35.9956	45.0719	100	2000-12-15	Tovpinets N.N., Evstafiev I.L.	Identified in hands	Morphology	5.33
21596	Sylvaemus witherbyi	Leninskij dist., Vulkanovka, field-protecting forest plantation	35.9378	45.1267	100	2000-12-15	Tovpinets N.N., Evstafiev I.L.	Identified in hands	Morphology	42
21597	Sylvaemus witherbyi	Leninskij dist., Vulkanovka, perennial plants	35.9378	45.1267	100	2000-12-15	Tovpinets N.N., Evstafiev I.L.	Identified in hands	Morphology	45.33
21598	Sylvaemus witherbyi	Leninskij dist., Mar'evskoe Försterei, perennial plants	36.2269	45.1586	100	2000-12-15	Tovpinets N.N., Evstafiev I.L.	Identified in hands	Morphology	3
21599	Sylvaemus witherbyi	Leninskij dist., Ptashkino, field-protecting forest plantation	36.1894	45.1878	100	2000-12-15	Tovpinets N.N., Evstafiev I.L.	Identified in hands	Morphology	4
21600	Sylvaemus witherbyi	Leninskij dist., Vinogradnoe, field-protecting forest plantation	35.8725	45.3322	100	2000-12-15	Tovpinets N.N., Evstafiev I.L.	Identified in hands	Morphology	12
21601	Sylvaemus witherbyi	Leninskij dist., Pesochnoe, perennial plants	35.9342	45.3778	100	1994-02-25	Tovpinets N.N., Evstafiev I.L.	Identified in hands	Morphology	3
21602	Sylvaemus witherbyi	Leninskij dist., Pesochnoe, field-protecting forest plantation	35.9656	45.3508	100	1994-02-25	Tovpinets N.N., Evstafiev I.L.	Identified in hands	Morphology	8
21603	Sylvaemus witherbyi	Leninskij dist., Ostanino, field-protecting forest plantation	35.855	45.325	100	1994-02-25	Tovpinets N.N., Evstafiev I.L.	Identified in hands	Morphology	1
21604	Sylvaemus witherbyi	Leninskij dist., Jarkoe, field-protecting forest plantation	35.8706	45.1481	100	1994-02-25	Tovpinets N.N., Evstafiev I.L.	Identified in hands	Morphology	8
21605	Sylvaemus witherbyi	Leninskij dist., Vulkanovka, field-protecting forest plantation	35.8944	45.1497	100	1994-02-25	Tovpinets N.N., Evstafiev I.L.	Identified in hands	Morphology	20
21606	Sylvaemus witherbyi	Leninskij dist., Ptashkino, field-protecting forest plantation	36.1894	45.1878	100	1994-02-25	Tovpinets N.N., Evstafiev I.L.	Identified in hands	Morphology	8
21607	Sylvaemus witherbyi	Leninskij dist., Mar'evskoe Försterei, field-protecting forest plantation	36.245	45.1611	100	1994-02-25	Tovpinets N.N., Evstafiev I.L.	Identified in hands	Morphology	6
21608	Sylvaemus witherbyi	Leninskij dist., Kamenskoe, field-protecting forest plantation	35.4881	45.2711	100	1994-02-25	Tovpinets N.N., Evstafiev I.L.	Identified in hands	Morphology	9
21609	Sylvaemus witherbyi	Leninskij dist., Semisotka, field-protecting forest plantation	35.6056	45.2436	100	1994-02-25	Tovpinets N.N., Evstafiev I.L.	Identified in hands	Morphology	18
21610	Sylvaemus witherbyi	Leninskij dist., Uvarovo, pristine steppe	35.5756	45.2747	100	1994-02-25	Tovpinets N.N., Evstafiev I.L.	Identified in hands	Morphology	3
21611	Sylvaemus witherbyi	Chernomorskij dist., Krasnosel'skoe, field-protecting forest plantation	32.6392	45.4056	100	1994-03-25	Tovpinets N.N., Evstafiev I.L.	Identified in hands	Morphology	16
21612	Sylvaemus witherbyi	Chernomorskij dist., Krasnosel'skoe, field-protecting forest plantation	32.6239	45.3961	100	1994-03-25	Tovpinets N.N., Evstafiev I.L.	Identified in hands	Morphology	20
21613	Sylvaemus witherbyi	Chernomorskij dist., Zorjanoe, field-protecting forest plantation	33.0192	45.5842	100	1994-03-25	Tovpinets N.N., Evstafiev I.L.	Identified in hands	Morphology	10
21614	Sylvaemus witherbyi	Chernomorskij dist., Vladimirovka, field-protecting forest plantation	32.9717	45.6272	100	1994-03-25	Tovpinets N.N., Evstafiev I.L.	Identified in hands	Morphology	13
21615	Sylvaemus witherbyi	Chernomorskij dist., Okunevka, field-protecting forest plantation	32.71	45.3678	100	1994-03-25	Tovpinets N.N., Evstafiev I.L.	Identified in hands	Morphology	10
21616	Sylvaemus witherbyi	Chernomorskij dist., Artemovka, field-protecting forest plantation	32.7806	45.4567	100	1994-03-25	Tovpinets N.N., Evstafiev I.L.	Identified in hands	Morphology	5
21617	Sylvaemus witherbyi	Chernomorskij dist., Snezhnoe, field-protecting forest plantation	32.8261	45.4939	100	1994-03-25	Tovpinets N.N., Evstafiev I.L.	Identified in hands	Morphology	4
21618	Sylvaemus witherbyi	Chernomorskij dist., Snezhnoe, grain plantations	32.8261	45.4939	100	1994-03-25	Tovpinets N.N., Evstafiev I.L.	Identified in hands	Morphology	4
21619	Sylvaemus witherbyi	Chernomorskij dist., Novosel'skoe, field-protecting forest plantation	32.74	45.5408	100	1994-03-25	Tovpinets N.N., Evstafiev I.L.	Identified in hands	Morphology	2
21620	Sylvaemus witherbyi	Chernomorskij dist., Novosel'skoe, field-protecting forest plantation	32.74	45.5408	100	1994-03-25	Tovpinets N.N., Evstafiev I.L.	Identified in hands	Morphology	12
21621	Sylvaemus witherbyi	Leninskij dist., Kalinovka, grain plantations	35.7864	45.3261	100	1994-04-25	Tovpinets N.N., Evstafiev I.L.	Identified in hands	Morphology	4
21622	Sylvaemus witherbyi	Leninskij dist., Ostanino, field-protecting forest plantation	35.855	45.325	100	1994-04-25	Tovpinets N.N., Evstafiev I.L.	Identified in hands	Morphology	8
21623	Sylvaemus witherbyi	Leninskij dist., Kalinovka, perennial plants	35.8028	45.3333	100	1994-04-25	Tovpinets N.N., Evstafiev I.L.	Identified in hands	Morphology	6
21624	Sylvaemus witherbyi	Leninskij dist., Semenovka, field-protecting forest plantation	35.7903	45.4047	100	1994-04-25	Tovpinets N.N., Evstafiev I.L.	Identified in hands	Morphology	2
21625	Sylvaemus witherbyi	Leninskij dist., Mysovoe, perennial plants	35.86	45.47	100	1994-04-25	Tovpinets N.N., Evstafiev I.L.	Identified in hands	Morphology	2
21626	Sylvaemus witherbyi	Leninskij dist., Mysovoe, pristine steppe	35.86	45.47	100	1994-04-25	Tovpinets N.N., Evstafiev I.L.	Identified in hands	Morphology	10
21627	Sylvaemus witherbyi	Leninskij dist., Jarkoe, perennial plants	35.8706	45.1481	100	1994-04-25	Tovpinets N.N., Evstafiev I.L.	Identified in hands	Morphology	3
21628	Sylvaemus witherbyi	Leninskij dist., Jarkoe, field-protecting forest plantation	35.8689	45.1689	100	1994-04-25	Tovpinets N.N., Evstafiev I.L.	Identified in hands	Morphology	6
21629	Sylvaemus witherbyi	Leninskij dist., Jarkoe, grain plantations	35.8689	45.1689	100	1994-04-25	Tovpinets N.N., Evstafiev I.L.	Identified in hands	Morphology	4
21630	Sylvaemus witherbyi	Leninskij dist., Kirovo, perennial plants	35.8622	45.1886	100	1994-04-25	Tovpinets N.N., Evstafiev I.L.	Identified in hands	Morphology	4
21631	Sylvaemus witherbyi	Leninskij dist., Petrovo, field-protecting forest plantation	35.4964	45.2394	100	1994-04-25	Tovpinets N.N., Evstafiev I.L.	Identified in hands	Morphology	2
21632	Sylvaemus witherbyi	Krasnoperekopskij dist., Voroncovka, perennial plants	33.8272	45.8167	100	1994-05-15	Tovpinets N.N., Evstafiev I.L.	Identified in hands	Morphology	2
21633	Sylvaemus witherbyi	Krasnoperekopskij dist., Voroncovka, perennial plants	33.8272	45.8167	100	1994-05-15	Tovpinets N.N., Evstafiev I.L.	Identified in hands	Morphology	8
21634	Sylvaemus witherbyi	Krasnoperekopskij dist., Pjatihatka, field-protecting forest plantation	33.7425	46.0875	100	1994-05-15	Tovpinets N.N., Evstafiev I.L.	Identified in hands	Morphology	7
21635	Sylvaemus witherbyi	Krasnoperekopskij dist., Risovoe, perennial plants	33.6675	46.0419	100	1994-05-15	Tovpinets N.N., Evstafiev I.L.	Identified in hands	Morphology	4
21636	Sylvaemus witherbyi	Krasnoperekopskij dist., Risovoe, perennial plants	33.6675	46.0419	100	1994-05-15	Tovpinets N.N., Evstafiev I.L.	Identified in hands	Morphology	5
21637	Sylvaemus witherbyi	Krasnoperekopskij dist., Novopavlovka, perennial plants	33.865	45.8569	100	1994-05-15	Tovpinets N.N., Evstafiev I.L.	Identified in hands	Morphology	21
21638	Sylvaemus witherbyi	Krasnoperekopskij dist., Novopavlovka, perennial plants	33.8972	45.8969	100	1994-05-15	Tovpinets N.N., Evstafiev I.L.	Identified in hands	Morphology	3
21639	Sylvaemus witherbyi	Krasnoperekopskij dist., Ishun', perennial plants	33.7839	45.9019	100	1994-05-15	Tovpinets N.N., Evstafiev I.L.	Identified in hands	Morphology	3
21640	Sylvaemus witherbyi	Dzhankojskij dist., Armejskoe, perennial plants	34.4811	45.7767	100	1994-07-15	Tovpinets N.N., Evstafiev I.L.	Identified in hands	Morphology	1
21641	Sylvaemus witherbyi	Dzhankojskij dist., Zelenyj Jar, perennial plants	34.3419	45.8992	100	1994-07-15	Tovpinets N.N., Evstafiev I.L.	Identified in hands	Morphology	4
21642	Sylvaemus witherbyi	Dzhankojskij dist., Zelenyj Jar, field-protecting forest plantation	34.3336	45.9103	100	1994-07-15	Tovpinets N.N., Evstafiev I.L.	Identified in hands	Morphology	1
21643	Sylvaemus witherbyi	Dzhankojskij dist., Martynovka, perennial plants	34.3131	45.8953	100	1994-07-15	Tovpinets N.N., Evstafiev I.L.	Identified in hands	Morphology	5
21644	Sylvaemus witherbyi	Dzhankojskij dist., Martynovka, perennial plants	34.3053	45.8267	100	1994-07-15	Tovpinets N.N., Evstafiev I.L.	Identified in hands	Morphology	8
21645	Sylvaemus witherbyi	Dzhankojskij dist., Probuzhdenie, perennial plants	34.2744	45.8247	100	1994-07-15	Tovpinets N.N., Evstafiev I.L.	Identified in hands	Morphology	5
21646	Sylvaemus witherbyi	Dzhankojskij dist., Meadowanskoe, field-protecting forest plantation	34.2703	45.8244	100	1994-07-15	Tovpinets N.N., Evstafiev I.L.	Identified in hands	Morphology	3
21647	Sylvaemus witherbyi	Dzhankojskij dist., Solenoe Ozero, field-protecting forest plantation	34.4411	45.9075	100	1994-07-15	Tovpinets N.N., Evstafiev I.L.	Identified in hands	Morphology	13
21648	Sylvaemus witherbyi	Dzhankojskij dist., Melkovodnoe, pristine steppe	34.4047	45.8825	100	1994-07-15	Tovpinets N.N., Evstafiev I.L.	Identified in hands	Morphology	2
21649	Sylvaemus witherbyi	Leninskij dist., Ostanino, field-protecting forest plantation	35.8756	45.3325	100	1995-02-25	Tovpinets N.N., Evstafiev I.L.	Identified in hands	Morphology	24
21650	Sylvaemus witherbyi	Leninskij dist., Lenino, field-protecting forest plantation	35.8339	45.3367	100	1995-02-25	Tovpinets N.N., Evstafiev I.L.	Identified in hands	Morphology	18
21651	Sylvaemus witherbyi	Leninskij dist., Vulkanovka, field-protecting forest plantation	35.9019	45.1533	100	1995-02-25	Tovpinets N.N., Evstafiev I.L.	Identified in hands	Morphology	16
21652	Sylvaemus witherbyi	Leninskij dist., Jarkoe, pristine steppe	35.8881	45.1478	100	1995-02-25	Tovpinets N.N., Evstafiev I.L.	Identified in hands	Morphology	2
21653	Sylvaemus witherbyi	Leninskij dist., Jarkoe, field-protecting forest plantation	35.8706	45.1481	100	1995-02-25	Tovpinets N.N., Evstafiev I.L.	Identified in hands	Morphology	18
21654	Sylvaemus witherbyi	Leninskij dist., Jarkoe, perennial plants	35.8706	45.1481	100	1995-02-25	Tovpinets N.N., Evstafiev I.L.	Identified in hands	Morphology	8
21655	Sylvaemus witherbyi	Leninskij dist., Gornostaevka, field-protecting forest plantation	36.1219	45.2778	100	1995-02-25	Tovpinets N.N., Evstafiev I.L.	Identified in hands	Morphology	4
21656	Sylvaemus witherbyi	Leninskij dist., Novoselovka, field-protecting forest plantation	36.1019	45.2656	100	1995-02-25	Tovpinets N.N., Evstafiev I.L.	Identified in hands	Morphology	10
21657	Sylvaemus witherbyi	Leninskij dist., Novoselovka, perennial plants	36.1019	45.2656	100	1995-02-25	Tovpinets N.N., Evstafiev I.L.	Identified in hands	Morphology	2
21658	Sylvaemus witherbyi	Leninskij dist., Uvarovo, field-protecting forest plantation	35.6389	45.2353	100	1995-02-25	Tovpinets N.N., Evstafiev I.L.	Identified in hands	Morphology	7
21659	Sylvaemus witherbyi	Leninskij dist., Semisotka, perennial plants	35.6217	45.2303	100	1995-02-25	Tovpinets N.N., Evstafiev I.L.	Identified in hands	Morphology	23
21660	Sylvaemus witherbyi	Sovetskij dist., Novofedorovka, field-protecting forest plantation	35.0439	45.2847	100	1995-03-15	Tovpinets N.N., Evstafiev I.L.	Identified in hands	Morphology	2
21661	Sylvaemus witherbyi	Sovetskij dist., Chernozemnoe, field-protecting forest plantation	34.8658	45.4183	100	1995-03-15	Tovpinets N.N., Evstafiev I.L.	Identified in hands	Morphology	10
21662	Sylvaemus witherbyi	Nizhnegorskij dist., Ohotskoe, perennial plants	34.8944	45.4461	100	1995-03-15	Tovpinets N.N., Evstafiev I.L.	Identified in hands	Morphology	1
21663	Sylvaemus witherbyi	Sovetskij dist., Lebedinka, perennial plants	34.8681	45.3231	100	1995-03-15	Tovpinets N.N., Evstafiev I.L.	Identified in hands	Morphology	1
21664	Sylvaemus witherbyi	Sakskij dist., Vinogradnoe, field-protecting forest plantation	33.5869	45.3839	100	1995-03-25	Tovpinets N.N., Evstafiev I.L.	Identified in hands	Morphology	16
21665	Sylvaemus witherbyi	Sakskij dist., Krymskoe, field-protecting forest plantation	33.8381	45.1889	100	1995-03-25	Tovpinets N.N., Evstafiev I.L.	Identified in hands	Morphology	18
21666	Sylvaemus witherbyi	Sakskij dist., Nizinnoe, field-protecting forest plantation	33.8825	45.1897	100	1995-03-25	Tovpinets N.N., Evstafiev I.L.	Identified in hands	Morphology	9
21667	Sylvaemus witherbyi	Simferopol'skij dist., Dem'janovka, bush	33.9075	44.9122	100	1995-03-25	Tovpinets N.N., Evstafiev I.L.	Identified in hands	Morphology	36
21668	Sylvaemus witherbyi	Simferopol'skij dist., Trudovoe, perennial plants	34.1836	44.9836	100	1995-03-25	Tovpinets N.N., Evstafiev I.L.	Identified in hands	Morphology	3
21669	Sylvaemus witherbyi	Simferopol'skij dist., Kamenka, perennial plants	34.1697	44.9786	100	1995-03-25	Tovpinets N.N., Evstafiev I.L.	Identified in hands	Morphology	9
21670	Sylvaemus witherbyi	Dzhankojskij dist., Perepelkino, perennial plants	34.5247	45.7342	100	1995-04-15	Tovpinets N.N., Evstafiev I.L.	Identified in hands	Morphology	18
21671	Sylvaemus witherbyi	Dzhankojskij dist., Perepelkino, field-protecting forest plantation	34.5247	45.7342	100	1995-04-15	Tovpinets N.N., Evstafiev I.L.	Identified in hands	Morphology	18
21672	Sylvaemus witherbyi	Dzhankojskij dist., Smezhnoe, field-protecting forest plantation	34.5303	45.7225	100	1995-04-15	Tovpinets N.N., Evstafiev I.L.	Identified in hands	Morphology	6
21673	Sylvaemus witherbyi	Dzhankojskij dist., Tarasovka, perennial plants	34.4769	45.6789	100	1995-04-15	Tovpinets N.N., Evstafiev I.L.	Identified in hands	Morphology	2
21674	Sylvaemus witherbyi	Dzhankojskij dist., Ovoshhnoe, perennial plants	34.37	45.7728	100	1995-04-15	Tovpinets N.N., Evstafiev I.L.	Identified in hands	Morphology	2
21675	Sylvaemus witherbyi	Dzhankojskij dist., Mar'ino, grain plantations	34.3061	45.7247	100	1995-04-15	Tovpinets N.N., Evstafiev I.L.	Identified in hands	Morphology	20
21676	Sylvaemus witherbyi	Chernomorskij dist., Krasnojarskoe, grain plantations	33.2625	45.5389	100	1995-05-15	Tovpinets N.N., Evstafiev I.L.	Identified in hands	Morphology	7
21677	Sylvaemus witherbyi	Chernomorskij dist., Krasnojarskoe, perennial plants	33.2625	45.5389	100	1995-05-15	Tovpinets N.N., Evstafiev I.L.	Identified in hands	Morphology	1
21678	Sylvaemus witherbyi	Chernomorskij dist., Olenevka, pristine steppe	32.5183	45.4269	100	1995-05-15	Tovpinets N.N., Evstafiev I.L.	Identified in hands	Morphology	5
21679	Sylvaemus witherbyi	Chernomorskij dist., Krasnosel'skoe, field-protecting forest plantation	32.6444	45.425	100	1995-05-15	Tovpinets N.N., Evstafiev I.L.	Identified in hands	Morphology	5
21680	Sylvaemus witherbyi	Chernomorskij dist., Krasnosel'skoe, grain plantations	32.6444	45.425	100	1995-05-15	Tovpinets N.N., Evstafiev I.L.	Identified in hands	Morphology	6
21681	Sylvaemus witherbyi	Krasnoperekopskij dist., Filatovka, field-protecting forest plantation	33.7525	46.0794	100	1995-06-05	Tovpinets N.N., Evstafiev I.L.	Identified in hands	Morphology	5
21682	Sylvaemus witherbyi	Krasnoperekopskij dist., Pjatihatka, perennial plants	33.7425	46.0875	100	1995-06-05	Tovpinets N.N., Evstafiev I.L.	Identified in hands	Morphology	2
21683	Sylvaemus witherbyi	Krasnoperekopskij dist., Pjatihatka, grain plantations	33.7425	46.0875	100	1995-06-05	Tovpinets N.N., Evstafiev I.L.	Identified in hands	Morphology	2
21684	Sylvaemus witherbyi	Krasnoperekopskij dist., Dolinka, perennial plants	33.9267	45.8489	100	1995-06-05	Tovpinets N.N., Evstafiev I.L.	Identified in hands	Morphology	2
21685	Sylvaemus witherbyi	Krasnoperekopskij dist., Bratskoe, perennial plants	33.8747	45.8383	100	1995-06-05	Tovpinets N.N., Evstafiev I.L.	Identified in hands	Morphology	3
21686	Sylvaemus witherbyi	Krasnoperekopskij dist., Bratskoe, field-protecting forest plantation	33.8747	45.8383	100	1995-06-05	Tovpinets N.N., Evstafiev I.L.	Identified in hands	Morphology	1
21687	Sylvaemus witherbyi	Krasnoperekopskij dist., Risovoe, perennial plants	33.6824	46.0224	500	1995-06-05	Tovpinets N.N., Evstafiev I.L.	Identified in hands	Morphology	5
21688	Sylvaemus witherbyi	Krasnoperekopskij dist., Risovoe, perennial plants	33.6675	46.0419	100	1995-06-05	Tovpinets N.N., Evstafiev I.L.	Identified in hands	Morphology	2
21689	Sylvaemus witherbyi	Krasnoperekopskij dist., Novopavlovka, perennial plants	33.8972	45.8969	100	1995-06-05	Tovpinets N.N., Evstafiev I.L.	Identified in hands	Morphology	1
21690	Sylvaemus witherbyi	Krasnoperekopskij dist., Novopavlovka, perennial plants	33.8972	45.8969	100	1995-06-05	Tovpinets N.N., Evstafiev I.L.	Identified in hands	Morphology	5
21691	Sylvaemus witherbyi	Krasnoperekopskij dist., Novopavlovka, perennial plants	33.8397	45.8911	100	1995-06-05	Tovpinets N.N., Evstafiev I.L.	Identified in hands	Morphology	2
21692	Sylvaemus witherbyi	Pervomajskij dist., Mel'nichnoe, perennial plants	33.9989	45.785	100	1995-06-15	Tovpinets N.N., Evstafiev I.L.	Identified in hands	Morphology	3
21693	Sylvaemus witherbyi	Pervomajskij dist., Krest'janovka, grain plantations	33.935	45.7425	100	1995-06-15	Tovpinets N.N., Evstafiev I.L.	Identified in hands	Morphology	14
21694	Sylvaemus witherbyi	Pervomajskij dist., Krest'janovka, perennial plants	33.935	45.7425	100	1995-06-15	Tovpinets N.N., Evstafiev I.L.	Identified in hands	Morphology	4
21695	Sylvaemus witherbyi	Pervomajskij dist., Novaja Derevnja, perennial plants	33.9422	45.745	100	1995-06-15	Tovpinets N.N., Evstafiev I.L.	Identified in hands	Morphology	5
21696	Sylvaemus witherbyi	Pervomajskij dist., Kalinino, perennial plants	33.7353	45.7683	100	1995-06-15	Tovpinets N.N., Evstafiev I.L.	Identified in hands	Morphology	2
21697	Sylvaemus witherbyi	Pervomajskij dist., Matveevka, perennial plants	33.7694	45.7722	100	1995-06-15	Tovpinets N.N., Evstafiev I.L.	Identified in hands	Morphology	6
21698	Sylvaemus witherbyi	Razdol'nenskij dist., Chervonoe, perennial plants	33.5292	45.7953	100	1995-09-15	Tovpinets N.N., Evstafiev I.L.	Identified in hands	Morphology	6
21699	Sylvaemus witherbyi	Razdol'nenskij dist., Maksimovka, field-protecting forest plantation	33.6778	45.7497	100	1995-09-15	Tovpinets N.N., Evstafiev I.L.	Identified in hands	Morphology	22
21700	Sylvaemus witherbyi	Razdol'nenskij dist., Maksimovka, perennial plants	33.6778	45.7497	100	1995-09-15	Tovpinets N.N., Evstafiev I.L.	Identified in hands	Morphology	40
21701	Sylvaemus witherbyi	Razdol'nenskij dist., Portovoe, perennial plants	33.5086	45.8331	100	1995-09-15	Tovpinets N.N., Evstafiev I.L.	Identified in hands	Morphology	5
21702	Sylvaemus witherbyi	Razdol'nenskij dist., Kumovo, perennial plants	33.6386	45.8175	100	1995-09-15	Tovpinets N.N., Evstafiev I.L.	Identified in hands	Morphology	5
21703	Sylvaemus witherbyi	Razdol'nenskij dist., Kashtanovka, perennial plants	33.3939	45.6297	100	1995-09-15	Tovpinets N.N., Evstafiev I.L.	Identified in hands	Morphology	6
21704	Sylvaemus witherbyi	Bol'shaja Jalta dist., Jalta, bush	34.1347	44.4642	100	1995-09-25	Tovpinets N.N., Evstafiev I.L.	Identified in hands	Morphology	6
21705	Sylvaemus witherbyi	Bol'shaja Jalta dist., Jalta, forest	34.1347	44.4642	100	1995-09-25	Tovpinets N.N., Evstafiev I.L.	Identified in hands	Morphology	5.33
21706	Sylvaemus witherbyi	Bol'shaja Jalta dist., Goluboj Zaliv, forest	33.9936	44.4225	100	1995-09-25	Tovpinets N.N., Evstafiev I.L.	Identified in hands	Morphology	1
21707	Sylvaemus witherbyi	Bol'shaja Jalta dist., Goluboj Zaliv, perennial plants	33.96	44.4089	100	1995-09-25	Tovpinets N.N., Evstafiev I.L.	Identified in hands	Morphology	6
21708	Sylvaemus witherbyi	Bol'shaja Jalta dist., Mishor, perennial plants	34.0811	44.4483	100	1995-09-25	Tovpinets N.N., Evstafiev I.L.	Identified in hands	Morphology	4
21709	Sylvaemus witherbyi	Bol'shaja Jalta dist., Mishor, perennial plants	34.0811	44.4483	100	1995-09-25	Tovpinets N.N., Evstafiev I.L.	Identified in hands	Morphology	4
21710	Sylvaemus witherbyi	Bol'shaja Jalta dist., Krasnokamenka, forest	34.2703	44.5558	100	1995-09-25	Tovpinets N.N., Evstafiev I.L.	Identified in hands	Morphology	2
21711	Sylvaemus witherbyi	Bol'shaja Jalta dist., Gurzuf, bush	34.2619	44.5381	100	1995-09-25	Tovpinets N.N., Evstafiev I.L.	Identified in hands	Morphology	1
21712	Sylvaemus witherbyi	Sovetskij dist., Pushkino, bush	34.9764	45.1864	100	1995-10-25	Tovpinets N.N., Evstafiev I.L.	Identified in hands	Morphology	26
21713	Sylvaemus witherbyi	Sovetskij dist., Pushkino, field-protecting forest plantation	35.0164	45.1861	100	1995-10-25	Tovpinets N.N., Evstafiev I.L.	Identified in hands	Morphology	8
21714	Sylvaemus witherbyi	Sovetskij dist., Pushkino, perennial plants	35.0164	45.1861	100	1995-10-25	Tovpinets N.N., Evstafiev I.L.	Identified in hands	Morphology	20
21715	Sylvaemus witherbyi	Sovetskij dist., Urozhajnoe, perennial plants	35.1067	45.3178	100	1995-10-25	Tovpinets N.N., Evstafiev I.L.	Identified in hands	Morphology	32
21716	Sylvaemus witherbyi	Sovetskij dist., Urozhajnoe, perennial plants	35.0822	45.3044	100	1995-10-25	Tovpinets N.N., Evstafiev I.L.	Identified in hands	Morphology	18
21717	Sylvaemus witherbyi	Sovetskij dist., Urozhajnoe, perennial plants	35.0822	45.3044	100	1995-10-25	Tovpinets N.N., Evstafiev I.L.	Identified in hands	Morphology	9
21718	Sylvaemus witherbyi	Nizhnegorskij dist., Zalivnoe, perennial plants	34.8353	45.5697	100	1995-10-25	Tovpinets N.N., Evstafiev I.L.	Identified in hands	Morphology	12
21719	Sylvaemus witherbyi	Nizhnegorskij dist., Zalivnoe, perennial plants	34.8353	45.5697	100	1995-10-25	Tovpinets N.N., Evstafiev I.L.	Identified in hands	Morphology	12
21720	Sylvaemus witherbyi	Bahchisarajskij dist., Predushhel'noe, perennial plants	33.8719	44.7092	500	1995-11-15	Tovpinets N.N., Evstafiev I.L.	Identified in hands	Morphology	22
21721	Sylvaemus witherbyi	Bahchisarajskij dist., Predushhel'noe, bush	33.8719	44.7092	500	1995-11-15	Tovpinets N.N., Evstafiev I.L.	Identified in hands	Morphology	26
21722	Sylvaemus witherbyi	Bahchisarajskij dist., Bahchisaraj, perennial plants	33.8972	44.7731	100	1995-12-15	Tovpinets N.N., Evstafiev I.L.	Identified in hands	Morphology	36
21723	Sylvaemus witherbyi	Bahchisarajskij dist., Bahchisaraj, bush	33.8972	44.7731	100	1995-07-15	Tovpinets N.N., Evstafiev I.L.	Identified in hands	Morphology	36
21724	Sylvaemus witherbyi	Bahchisarajskij dist., Glubokij Jar, perennial plants	33.9314	44.7906	100	1995-08-15	Tovpinets N.N., Evstafiev I.L.	Identified in hands	Morphology	32
21725	Sylvaemus witherbyi	Bahchisarajskij dist., Glubokij Jar, field-protecting forest plantation	33.9094	44.7817	100	1995-01-15	Tovpinets N.N., Evstafiev I.L.	Identified in hands	Morphology	18
21726	Sylvaemus witherbyi	Leninskij dist., Ostanino, field-protecting forest plantation	35.8756	45.3325	100	1996-02-25	Tovpinets N.N., Evstafiev I.L.	Identified in hands	Morphology	10
21727	Sylvaemus witherbyi	Leninskij dist., Ostanino, pristine steppe	35.8489	45.3319	100	1996-02-25	Tovpinets N.N., Evstafiev I.L.	Identified in hands	Morphology	17
21728	Sylvaemus witherbyi	Leninskij dist., Vulkanovka, field-protecting forest plantation	35.9153	45.1531	100	1996-02-25	Tovpinets N.N., Evstafiev I.L.	Identified in hands	Morphology	20
21729	Sylvaemus witherbyi	Leninskij dist., Jarkoe, field-protecting forest plantation	35.8689	45.1689	100	1996-02-25	Tovpinets N.N., Evstafiev I.L.	Identified in hands	Morphology	10
21730	Sylvaemus witherbyi	Leninskij dist., Kirovo, perennial plants	35.8622	45.1886	100	1996-02-25	Tovpinets N.N., Evstafiev I.L.	Identified in hands	Morphology	3
21731	Sylvaemus witherbyi	Leninskij dist., Semisotka, perennial plants	35.5881	45.2356	100	1996-02-25	Tovpinets N.N., Evstafiev I.L.	Identified in hands	Morphology	5
21732	Sylvaemus witherbyi	Leninskij dist., Kamenskoe, perennial plants	35.4889	45.2819	100	1996-02-25	Tovpinets N.N., Evstafiev I.L.	Identified in hands	Morphology	7
21733	Sylvaemus witherbyi	Sovetskij dist., Pchel'niki, grain plantations	34.8283	45.2925	100	1996-03-25	Tovpinets N.N., Evstafiev I.L.	Identified in hands	Morphology	1
21734	Sylvaemus witherbyi	Nizhnegorskij dist., Izobil'noe, perennial plants	34.9369	45.5194	100	1996-03-25	Tovpinets N.N., Evstafiev I.L.	Identified in hands	Morphology	1
21735	Sylvaemus witherbyi	Leninskij dist., Pesochnoe, field-protecting forest plantation	35.9656	45.3508	100	1996-05-25	Tovpinets N.N., Evstafiev I.L.	Identified in hands	Morphology	2
21736	Sylvaemus witherbyi	Leninskij dist., Pesochnoe, perennial plants	35.9656	45.3508	100	1996-05-25	Tovpinets N.N., Evstafiev I.L.	Identified in hands	Morphology	5
21737	Sylvaemus witherbyi	Leninskij dist., Shhelkino, field-protecting forest plantation	35.8342	45.4081	100	1996-05-25	Tovpinets N.N., Evstafiev I.L.	Identified in hands	Morphology	1
21738	Sylvaemus witherbyi	Leninskij dist., Vulkanovka, perennial plants	35.8944	45.1497	100	1996-05-25	Tovpinets N.N., Evstafiev I.L.	Identified in hands	Morphology	2
21739	Sylvaemus witherbyi	Simferopol'skij dist., Novoselovka, field-protecting forest plantation	33.8569	44.9547	100	1996-06-15	Tovpinets N.N., Evstafiev I.L.	Identified in hands	Morphology	6
21740	Sylvaemus witherbyi	Bahchisarajskij dist., Glubokij Jar, perennial plants	33.9314	44.7906	100	1996-06-15	Tovpinets N.N., Evstafiev I.L.	Identified in hands	Morphology	5
21741	Sylvaemus witherbyi	Bahchisarajskij dist., Topoli, field-protecting forest plantation	34.0042	44.8456	100	1996-06-15	Tovpinets N.N., Evstafiev I.L.	Identified in hands	Morphology	1
21742	Sylvaemus witherbyi	Krasnoperekopskij dist., Risovoe, perennial plants	33.6675	46.0419	100	1996-06-25	Tovpinets N.N., Evstafiev I.L.	Identified in hands	Morphology	2
21743	Sylvaemus witherbyi	Krasnoperekopskij dist., Risovoe, perennial plants	33.6675	46.0419	100	1996-06-25	Tovpinets N.N., Evstafiev I.L.	Identified in hands	Morphology	2
21744	Sylvaemus witherbyi	Krasnoperekopskij dist., Suvorovo, perennial plants	33.6908	46.0622	100	1996-06-25	Tovpinets N.N., Evstafiev I.L.	Identified in hands	Morphology	2
21745	Sylvaemus witherbyi	Krasnoperekopskij dist., Pjatihatka, field-protecting forest plantation	33.7425	46.0875	100	1996-06-25	Tovpinets N.N., Evstafiev I.L.	Identified in hands	Morphology	6.67
21746	Sylvaemus witherbyi	Krasnoperekopskij dist., Novopavlovka, perennial plants	33.8972	45.8969	100	1996-06-25	Tovpinets N.N., Evstafiev I.L.	Identified in hands	Morphology	2
21747	Sylvaemus witherbyi	Leninskij dist., Ostanino, field-protecting forest plantation	35.8489	45.3319	100	1996-09-25	Tovpinets N.N., Evstafiev I.L.	Identified in hands	Morphology	16
21748	Sylvaemus witherbyi	Leninskij dist., Ostanino, field-protecting forest plantation	35.8756	45.3325	100	1996-09-25	Tovpinets N.N., Evstafiev I.L.	Identified in hands	Morphology	20
21749	Sylvaemus witherbyi	Leninskij dist., Ostanino, perennial plants	35.8756	45.3325	100	1996-09-25	Tovpinets N.N., Evstafiev I.L.	Identified in hands	Morphology	14
21750	Sylvaemus witherbyi	Leninskij dist., Vulkanovka, perennial plants	35.9261	45.1531	100	1996-09-25	Tovpinets N.N., Evstafiev I.L.	Identified in hands	Morphology	4
21751	Sylvaemus witherbyi	Leninskij dist., Vulkanovka, grain plantations	35.8944	45.1497	100	1996-09-25	Tovpinets N.N., Evstafiev I.L.	Identified in hands	Morphology	2
21752	Sylvaemus witherbyi	Leninskij dist., Novonikolaevka, field-protecting forest plantation	36.0758	45.2744	100	1996-09-25	Tovpinets N.N., Evstafiev I.L.	Identified in hands	Morphology	5
21753	Sylvaemus witherbyi	Leninskij dist., Leninskoe, perennial plants	35.9569	45.2642	100	1996-09-25	Tovpinets N.N., Evstafiev I.L.	Identified in hands	Morphology	2
21754	Sylvaemus witherbyi	Leninskij dist., Semisotka, field-protecting forest plantation	35.6056	45.2436	100	1996-09-25	Tovpinets N.N., Evstafiev I.L.	Identified in hands	Morphology	8
21755	Sylvaemus witherbyi	Leninskij dist., Semisotka, perennial plants	35.5881	45.2356	100	1996-09-25	Tovpinets N.N., Evstafiev I.L.	Identified in hands	Morphology	3
21756	Sylvaemus witherbyi	Leninskij dist., Uvarovo, field-protecting forest plantation	35.6389	45.2353	100	1996-09-25	Tovpinets N.N., Evstafiev I.L.	Identified in hands	Morphology	7
21757	Sylvaemus witherbyi	Krasnoperekopskij dist., Kurgannoe, perennial plants	33.7072	45.8753	100	1996-11-15	Tovpinets N.N., Evstafiev I.L.	Identified in hands	Morphology	7
21758	Sylvaemus witherbyi	Krasnoperekopskij dist., Kurgannoe, perennial plants	33.7411	45.8711	100	1996-11-15	Tovpinets N.N., Evstafiev I.L.	Identified in hands	Morphology	7
21759	Sylvaemus witherbyi	Krasnoperekopskij dist., Risovoe, perennial plants	33.6675	46.0419	100	1996-11-15	Tovpinets N.N., Evstafiev I.L.	Identified in hands	Morphology	18
21760	Sylvaemus witherbyi	Krasnoperekopskij dist., Risovoe, perennial plants	33.6675	46.0419	100	1996-11-15	Tovpinets N.N., Evstafiev I.L.	Identified in hands	Morphology	17
21761	Sylvaemus witherbyi	Krasnoperekopskij dist., Risovoe, perennial plants	33.715	45.9936	100	1996-11-15	Tovpinets N.N., Evstafiev I.L.	Identified in hands	Morphology	4
21762	Sylvaemus witherbyi	Krasnoperekopskij dist., Bratskoe, field-protecting forest plantation	33.8747	45.8383	100	1996-11-15	Tovpinets N.N., Evstafiev I.L.	Identified in hands	Morphology	15
21763	Sylvaemus witherbyi	Krasnoperekopskij dist., Novopavlovka, perennial plants	33.9225	45.8872	100	1996-11-15	Tovpinets N.N., Evstafiev I.L.	Identified in hands	Morphology	12
21764	Sylvaemus witherbyi	Krasnoperekopskij dist., Ishun', perennial plants	33.8261	45.8964	100	1996-11-15	Tovpinets N.N., Evstafiev I.L.	Identified in hands	Morphology	6
21765	Sylvaemus witherbyi	Bahchisarajskij dist., Skalistoe, perennial plants	33.9636	44.8039	100	1996-11-25	Tovpinets N.N., Evstafiev I.L.	Identified in hands	Morphology	8
21766	Sylvaemus witherbyi	Bahchisarajskij dist., Glubokij Jar, field-protecting forest plantation	33.9094	44.7817	100	1996-11-25	Tovpinets N.N., Evstafiev I.L.	Identified in hands	Morphology	7
21767	Sylvaemus witherbyi	Bahchisarajskij dist., Nekrasovka, perennial plants	33.7011	44.7414	100	1997-03-15	Tovpinets N.N., Evstafiev I.L.	Identified in hands	Morphology	6
21768	Sylvaemus witherbyi	Bahchisarajskij dist., Furmanovka, bush	33.7272	44.7567	100	1997-03-15	Tovpinets N.N., Evstafiev I.L.	Identified in hands	Morphology	24
21769	Sylvaemus witherbyi	Bahchisarajskij dist., Solnechnosel'e, forest	33.9494	44.5939	100	1997-03-15	Tovpinets N.N., Evstafiev I.L.	Identified in hands	Morphology	6
21770	Sylvaemus witherbyi	Bahchisarajskij dist., Solnechnosel'e, perennial plants	33.9494	44.5939	100	1997-03-15	Tovpinets N.N., Evstafiev I.L.	Identified in hands	Morphology	12
21771	Sylvaemus witherbyi	Bahchisarajskij dist., Tankovoe, field-protecting forest plantation	33.7936	44.6839	100	1997-03-15	Tovpinets N.N., Evstafiev I.L.	Identified in hands	Morphology	4
21772	Sylvaemus witherbyi	Bahchisarajskij dist., Tankovoe, grain plantations	33.7936	44.6839	100	1997-03-15	Tovpinets N.N., Evstafiev I.L.	Identified in hands	Morphology	4
21773	Sylvaemus witherbyi	Bahchisarajskij dist., Kazanki, forest	33.9658	44.8558	100	1997-03-15	Tovpinets N.N., Evstafiev I.L.	Identified in hands	Morphology	10
21774	Sylvaemus witherbyi	Bahchisarajskij dist., Kazanki, perennial plants	33.9658	44.8558	100	1997-03-15	Tovpinets N.N., Evstafiev I.L.	Identified in hands	Morphology	22
21775	Sylvaemus witherbyi	Bahchisarajskij dist., Kazanki, bush	33.9311	44.8575	100	1997-03-15	Tovpinets N.N., Evstafiev I.L.	Identified in hands	Morphology	5
21776	Sylvaemus witherbyi	Bahchisarajskij dist., Kazanki, field-protecting forest plantation	33.9286	44.8828	100	1997-03-15	Tovpinets N.N., Evstafiev I.L.	Identified in hands	Morphology	6
21777	Sylvaemus witherbyi	Dzhankojskij dist., Chajkino, field-protecting forest plantation	34.6308	45.8231	100	1997-04-25	Tovpinets N.N., Evstafiev I.L.	Identified in hands	Morphology	8
21778	Sylvaemus witherbyi	Dzhankojskij dist., Chajkino, pristine steppe	34.6308	45.8231	100	1997-04-25	Tovpinets N.N., Evstafiev I.L.	Identified in hands	Morphology	2
21779	Sylvaemus witherbyi	Dzhankojskij dist., Perepelkino, field-protecting forest plantation	34.5331	45.7572	100	1997-04-25	Tovpinets N.N., Evstafiev I.L.	Identified in hands	Morphology	8
21780	Sylvaemus witherbyi	Dzhankojskij dist., Perepelkino, perennial plants	34.5331	45.7572	100	1997-04-25	Tovpinets N.N., Evstafiev I.L.	Identified in hands	Morphology	4
21781	Sylvaemus witherbyi	Dzhankojskij dist., Mnogovodnoe, field-protecting forest plantation	34.5558	45.7256	100	1997-04-25	Tovpinets N.N., Evstafiev I.L.	Identified in hands	Morphology	12
21782	Sylvaemus witherbyi	Dzhankojskij dist., Sovetskoe, field-protecting forest plantation	34.4819	45.5531	100	1997-04-25	Tovpinets N.N., Evstafiev I.L.	Identified in hands	Morphology	16
21783	Sylvaemus witherbyi	Dzhankojskij dist., Rubinovka, field-protecting forest plantation	34.4622	45.5606	100	1997-04-25	Tovpinets N.N., Evstafiev I.L.	Identified in hands	Morphology	7
21784	Sylvaemus witherbyi	Dzhankojskij dist., Polevoe, perennial plants	34.4811	45.5936	100	1997-04-25	Tovpinets N.N., Evstafiev I.L.	Identified in hands	Morphology	5
21785	Sylvaemus witherbyi	Leninskij dist., Mysovoe, pristine steppe	35.8364	45.4639	100	1997-05-25	Tovpinets N.N., Evstafiev I.L.	Identified in hands	Morphology	1
21786	Sylvaemus witherbyi	Leninskij dist., Mysovoe, perennial plants	35.8364	45.4639	100	1997-05-25	Tovpinets N.N., Evstafiev I.L.	Identified in hands	Morphology	3
21787	Sylvaemus witherbyi	Leninskij dist., Vulkanovka, field-protecting forest plantation	35.9378	45.1267	100	1997-05-25	Tovpinets N.N., Evstafiev I.L.	Identified in hands	Morphology	4
21788	Sylvaemus witherbyi	Leninskij dist., Vulkanovka, perennial plants	35.9378	45.1267	100	1997-05-25	Tovpinets N.N., Evstafiev I.L.	Identified in hands	Morphology	2
21789	Sylvaemus witherbyi	Chernomorskij dist., Krasnojarskoe, field-protecting forest plantation	33.2625	45.5389	100	1997-05-25	Tovpinets N.N., Evstafiev I.L.	Identified in hands	Morphology	10
21790	Sylvaemus witherbyi	Chernomorskij dist., Zhuravlevka, grain plantations	33.1472	45.6289	100	1997-05-25	Tovpinets N.N., Evstafiev I.L.	Identified in hands	Morphology	1
21791	Sylvaemus witherbyi	Chernomorskij dist., Dalekoe, field-protecting forest plantation	33.0447	45.645	100	1997-05-25	Tovpinets N.N., Evstafiev I.L.	Identified in hands	Morphology	7
21792	Sylvaemus witherbyi	Chernomorskij dist., Krasnosel'skoe, field-protecting forest plantation	32.6444	45.425	100	1997-05-25	Tovpinets N.N., Evstafiev I.L.	Identified in hands	Morphology	3
21793	Sylvaemus witherbyi	Chernomorskij dist., Krasnaja Poljana, field-protecting forest plantation	32.9381	45.5183	100	1997-05-25	Tovpinets N.N., Evstafiev I.L.	Identified in hands	Morphology	9
21794	Sylvaemus witherbyi	Chernomorskij dist., Krasnaja Poljana, grain plantations	32.9381	45.5183	100	1997-05-25	Tovpinets N.N., Evstafiev I.L.	Identified in hands	Morphology	2
21795	Sylvaemus witherbyi	Krasnogvardejskij dist., Vladimirovo, field-protecting forest plantation	34.3944	45.4492	100	1997-06-15	Tovpinets N.N., Evstafiev I.L.	Identified in hands	Morphology	5
21796	Sylvaemus witherbyi	Krasnogvardejskij dist., Aleksandrovka, field-protecting forest plantation	34.0772	45.5906	100	1997-06-15	Tovpinets N.N., Evstafiev I.L.	Identified in hands	Morphology	1
21797	Sylvaemus witherbyi	Krasnogvardejskij dist., Aleksandrovka, perennial plants	34.0492	45.595	100	1997-06-15	Tovpinets N.N., Evstafiev I.L.	Identified in hands	Morphology	5
21798	Sylvaemus witherbyi	Krasnogvardejskij dist., Jantarnoe, field-protecting forest plantation	34.1719	45.4386	100	1997-06-15	Tovpinets N.N., Evstafiev I.L.	Identified in hands	Morphology	13
21799	Sylvaemus witherbyi	Krasnogvardejskij dist., Jantarnoe, perennial plants	34.1719	45.4386	100	1997-06-15	Tovpinets N.N., Evstafiev I.L.	Identified in hands	Morphology	5
21800	Sylvaemus witherbyi	Krasnogvardejskij dist., Jantarnoe, perennial plants	34.1719	45.4386	100	1997-06-15	Tovpinets N.N., Evstafiev I.L.	Identified in hands	Morphology	12
21801	Sylvaemus witherbyi	Krasnogvardejskij dist., Zernovoe, perennial plants	34.4722	45.3761	100	1997-06-15	Tovpinets N.N., Evstafiev I.L.	Identified in hands	Morphology	9
21802	Sylvaemus witherbyi	Krasnogvardejskij dist., Zernovoe, perennial plants	34.4722	45.3761	100	1997-06-15	Tovpinets N.N., Evstafiev I.L.	Identified in hands	Morphology	5
21803	Sylvaemus witherbyi	Krasnoperekopskij dist., Risovoe, perennial plants	33.6675	46.0419	100	1997-09-15	Tovpinets N.N., Evstafiev I.L.	Identified in hands	Morphology	1
21804	Sylvaemus witherbyi	Krasnoperekopskij dist., Risovoe, perennial plants	33.6544	45.9847	100	1997-09-15	Tovpinets N.N., Evstafiev I.L.	Identified in hands	Morphology	11
21805	Sylvaemus witherbyi	Krasnoperekopskij dist., Novopavlovka, perennial plants	33.8972	45.8969	100	1997-09-15	Tovpinets N.N., Evstafiev I.L.	Identified in hands	Morphology	8
21806	Sylvaemus witherbyi	Krasnoperekopskij dist., Novopavlovka, perennial plants	33.8972	45.8969	100	1997-09-15	Tovpinets N.N., Evstafiev I.L.	Identified in hands	Morphology	4
21807	Sylvaemus witherbyi	Sakskij dist., Zernovoe, perennial plants	33.8767	45.2358	100	1997-10-05	Tovpinets N.N., Evstafiev I.L.	Identified in hands	Morphology	4
21808	Sylvaemus witherbyi	Sakskij dist., Zernovoe, grain plantations	33.8767	45.2358	100	1997-10-05	Tovpinets N.N., Evstafiev I.L.	Identified in hands	Morphology	4
21809	Sylvaemus witherbyi	Sakskij dist., Zernovoe, field-protecting forest plantation	33.8767	45.2583	100	1997-10-05	Tovpinets N.N., Evstafiev I.L.	Identified in hands	Morphology	26
21810	Sylvaemus witherbyi	Sakskij dist., Krymskoe, perennial plants	33.8381	45.1889	100	1997-10-05	Tovpinets N.N., Evstafiev I.L.	Identified in hands	Morphology	26
21811	Sylvaemus witherbyi	Sakskij dist., Krymskoe, field-protecting forest plantation	33.8381	45.1889	100	1997-10-05	Tovpinets N.N., Evstafiev I.L.	Identified in hands	Morphology	14
21812	Sylvaemus witherbyi	Simferopol'skij dist., Novoandreevka, perennial plants	34.0872	45.1686	100	1997-10-05	Tovpinets N.N., Evstafiev I.L.	Identified in hands	Morphology	16
21813	Sylvaemus witherbyi	Simferopol'skij dist., Klenovka, field-protecting forest plantation	34.1553	45.1003	100	1997-10-05	Tovpinets N.N., Evstafiev I.L.	Identified in hands	Morphology	2
21814	Sylvaemus witherbyi	Simferopol'skij dist., Klenovka, perennial plants	34.1553	45.1003	100	1997-10-05	Tovpinets N.N., Evstafiev I.L.	Identified in hands	Morphology	12
21815	Sylvaemus witherbyi	Simferopol'skij dist., Teplovka, perennial plants	33.6739	45.0233	100	1997-10-05	Tovpinets N.N., Evstafiev I.L.	Identified in hands	Morphology	8
21816	Sylvaemus witherbyi	Simferopol'skij dist., Teplovka, perennial plants	33.705	45.0006	100	1997-10-05	Tovpinets N.N., Evstafiev I.L.	Identified in hands	Morphology	5
21817	Sylvaemus witherbyi	Simferopol'skij dist., Teplovka, field-protecting forest plantation	33.6814	45.0094	100	1997-10-05	Tovpinets N.N., Evstafiev I.L.	Identified in hands	Morphology	14
21818	Sylvaemus witherbyi	Bahchisarajskij dist., Trudoljubovka, perennial plants	33.9914	44.7739	100	1997-10-05	Tovpinets N.N., Evstafiev I.L.	Identified in hands	Morphology	24
21819	Sylvaemus witherbyi	Bahchisarajskij dist., Prohladnoe, forest	33.9892	44.775	100	1997-10-05	Tovpinets N.N., Evstafiev I.L.	Identified in hands	Morphology	5
21820	Sylvaemus witherbyi	Leninskij dist., Kalinovka, field-protecting forest plantation	35.7864	45.3261	100	1997-10-25	Tovpinets N.N., Evstafiev I.L.	Identified in hands	Morphology	2
21821	Sylvaemus witherbyi	Leninskij dist., Kalinovka, perennial plants	35.7864	45.3261	100	1997-10-25	Tovpinets N.N., Evstafiev I.L.	Identified in hands	Morphology	2
21822	Sylvaemus witherbyi	Leninskij dist., Vulkanovka, field-protecting forest plantation	35.9153	45.1531	100	1997-10-25	Tovpinets N.N., Evstafiev I.L.	Identified in hands	Morphology	22
21823	Sylvaemus witherbyi	Leninskij dist., Jarkoe, grain plantations	35.8881	45.1478	100	1997-10-25	Tovpinets N.N., Evstafiev I.L.	Identified in hands	Morphology	4
21824	Sylvaemus witherbyi	Leninskij dist., Jakovenkovo, perennial plants	36.325	45.1064	100	1997-10-25	Tovpinets N.N., Evstafiev I.L.	Identified in hands	Morphology	32
21825	Sylvaemus witherbyi	Leninskij dist., Jakovenkovo, perennial plants	36.3064	45.1108	100	1997-10-25	Tovpinets N.N., Evstafiev I.L.	Identified in hands	Morphology	4
21826	Sylvaemus witherbyi	Leninskij dist., Mar'evka, field-protecting forest plantation	36.2078	45.1358	100	1997-10-25	Tovpinets N.N., Evstafiev I.L.	Identified in hands	Morphology	14
21827	Sylvaemus witherbyi	Leninskij dist., Ptashkino, field-protecting forest plantation	36.1894	45.1878	100	1997-10-25	Tovpinets N.N., Evstafiev I.L.	Identified in hands	Morphology	10
21828	Sylvaemus witherbyi	Leninskij dist., Ptashkino, perennial plants	36.1894	45.1878	100	1997-10-25	Tovpinets N.N., Evstafiev I.L.	Identified in hands	Morphology	28
21829	Sylvaemus witherbyi	Leninskij dist., Ptashkino, field-protecting forest plantation	36.1894	45.1878	100	1997-10-25	Tovpinets N.N., Evstafiev I.L.	Identified in hands	Morphology	4
21830	Sylvaemus witherbyi	Belogorskij dist., Krasnoselovka, forest	34.6275	44.9253	100	1997-11-05	Tovpinets N.N., Evstafiev I.L.	Identified in hands	Morphology	2
21831	Sylvaemus witherbyi	Nizhnegorskij dist., Sadovoe, perennial plants	34.6411	45.3375	100	1997-11-25	Tovpinets N.N., Evstafiev I.L.	Identified in hands	Morphology	3
21832	Sylvaemus witherbyi	Nizhnegorskij dist., Ohotskoe, field-protecting forest plantation	34.8306	45.4847	100	1997-11-25	Tovpinets N.N., Evstafiev I.L.	Identified in hands	Morphology	26
21833	Sylvaemus witherbyi	Nizhnegorskij dist., Novogrigor'evka, field-protecting forest plantation	34.5525	45.4189	100	1997-11-25	Tovpinets N.N., Evstafiev I.L.	Identified in hands	Morphology	6
21834	Sylvaemus witherbyi	Nizhnegorskij dist., Novogrigor'evka, perennial plants	34.5525	45.4189	100	1997-11-25	Tovpinets N.N., Evstafiev I.L.	Identified in hands	Morphology	6
21835	Sylvaemus witherbyi	Nizhnegorskij dist., Burevestnik, perennial plants	34.6169	45.4311	100	1997-11-25	Tovpinets N.N., Evstafiev I.L.	Identified in hands	Morphology	6
21836	Sylvaemus witherbyi	Leninskij dist., Kalinovka, field-protecting forest plantation	35.7864	45.3261	100	1998-04-05	Tovpinets N.N., Evstafiev I.L.	Identified in hands	Morphology	3
21837	Sylvaemus witherbyi	Leninskij dist., Kalinovka, perennial plants	35.7864	45.3261	100	1998-04-05	Tovpinets N.N., Evstafiev I.L.	Identified in hands	Morphology	2
21838	Sylvaemus witherbyi	Leninskij dist., Jarkoe, field-protecting forest plantation	35.8706	45.1481	100	1998-04-05	Tovpinets N.N., Evstafiev I.L.	Identified in hands	Morphology	3
21839	Sylvaemus witherbyi	Bahchisarajskij dist., Nekrasovka, perennial plants	33.7092	44.7475	100	1998-04-15	Tovpinets N.N., Evstafiev I.L.	Identified in hands	Morphology	2
21840	Sylvaemus witherbyi	Bahchisarajskij dist., Furmanovka, bush	33.7164	44.7664	100	1998-04-15	Tovpinets N.N., Evstafiev I.L.	Identified in hands	Morphology	2
21841	Sylvaemus witherbyi	Bahchisarajskij dist., Tabachnoe, field-protecting forest plantation	33.6378	44.8858	100	1998-04-15	Tovpinets N.N., Evstafiev I.L.	Identified in hands	Morphology	1
21842	Sylvaemus witherbyi	Bahchisarajskij dist., Bahchisaraj, perennial plants	33.8972	44.7731	100	1998-04-15	Tovpinets N.N., Evstafiev I.L.	Identified in hands	Morphology	2
21843	Sylvaemus witherbyi	Bahchisarajskij dist., Trudoljubovka, bush	33.9842	44.775	100	1998-04-15	Tovpinets N.N., Evstafiev I.L.	Identified in hands	Morphology	5
21844	Sylvaemus witherbyi	Bahchisarajskij dist., Trudoljubovka, perennial plants	33.9842	44.775	100	1998-04-15	Tovpinets N.N., Evstafiev I.L.	Identified in hands	Morphology	11
21845	Sylvaemus witherbyi	Chernomorskij dist., Krasnojarskoe, pristine steppe	33.2225	45.4664	100	1998-04-25	Tovpinets N.N., Evstafiev I.L.	Identified in hands	Morphology	4
21846	Sylvaemus witherbyi	Chernomorskij dist., Krasnojarskoe, field-protecting forest plantation	33.2625	45.5389	100	1998-04-25	Tovpinets N.N., Evstafiev I.L.	Identified in hands	Morphology	6
21847	Sylvaemus witherbyi	Chernomorskij dist., Zadornoe, field-protecting forest plantation	33.2167	45.5853	100	1998-04-25	Tovpinets N.N., Evstafiev I.L.	Identified in hands	Morphology	1
21848	Sylvaemus witherbyi	Chernomorskij dist., Krasnaja Poljana, field-protecting forest plantation	32.9719	45.5189	100	1998-04-25	Tovpinets N.N., Evstafiev I.L.	Identified in hands	Morphology	1
21849	Sylvaemus witherbyi	Chernomorskij dist., Krasnaja Poljana, perennial plants	32.9719	45.5189	100	1998-04-25	Tovpinets N.N., Evstafiev I.L.	Identified in hands	Morphology	2
21850	Sylvaemus witherbyi	Chernomorskij dist., Krasnosel'skoe, field-protecting forest plantation	32.6444	45.425	100	1998-04-25	Tovpinets N.N., Evstafiev I.L.	Identified in hands	Morphology	6
21851	Sylvaemus witherbyi	Belogorskij dist., Novoklenovo, bush	34.4842	44.9944	100	1998-05-15	Tovpinets N.N., Evstafiev I.L.	Identified in hands	Morphology	3
21852	Sylvaemus witherbyi	Belogorskij dist., Zarech'e, field-protecting forest plantation	34.7414	45.2058	100	1998-05-15	Tovpinets N.N., Evstafiev I.L.	Identified in hands	Morphology	3
21853	Sylvaemus witherbyi	Belogorskij dist., Zarech'e, grain plantations	34.7414	45.2058	100	1998-05-15	Tovpinets N.N., Evstafiev I.L.	Identified in hands	Morphology	3
21854	Sylvaemus witherbyi	Kirovskij dist., Vladislavovka, field-protecting forest plantation	35.4003	45.2056	100	1998-09-05	Tovpinets N.N., Evstafiev I.L.	Identified in hands	Morphology	4
21855	Sylvaemus witherbyi	Kirovskij dist., Partizany, perennial plants	35.1278	45.1422	100	1998-09-05	Tovpinets N.N., Evstafiev I.L.	Identified in hands	Morphology	3
21856	Sylvaemus witherbyi	Kirovskij dist., Partizany, perennial plants	35.1278	45.1422	100	1998-09-05	Tovpinets N.N., Evstafiev I.L.	Identified in hands	Morphology	1
21857	Sylvaemus witherbyi	Kirovskij dist., Shubino, perennial plants	35.1914	45.3236	100	1998-09-05	Tovpinets N.N., Evstafiev I.L.	Identified in hands	Morphology	1
21858	Sylvaemus witherbyi	Kirovskij dist., Tokarevo, perennial plants	35.1678	45.3353	100	1998-09-05	Tovpinets N.N., Evstafiev I.L.	Identified in hands	Morphology	4
21859	Sylvaemus witherbyi	Simferopol'skij dist., Krasnoles’e, bush	34.2378	44.815	100	1998-09-15	Tovpinets N.N., Evstafiev I.L.	Identified in hands	Morphology	1
21860	Sylvaemus witherbyi	Bahchisarajskij dist., Trudoljubovka, perennial plants	33.9914	44.7739	100	1998-09-15	Tovpinets N.N., Evstafiev I.L.	Identified in hands	Morphology	2
21861	Sylvaemus witherbyi	Bahchisarajskij dist., Trudoljubovka, perennial plants	33.9914	44.7739	100	1998-09-15	Tovpinets N.N., Evstafiev I.L.	Identified in hands	Morphology	2
21862	Sylvaemus witherbyi	Sudakskij dist., Forestnoe, perennial plants	34.9781	44.9328	100	1998-09-25	Tovpinets N.N., Evstafiev I.L.	Identified in hands	Morphology	2
21863	Sylvaemus witherbyi	Sudakskij dist., Forestnoe, bush	34.9997	44.9336	100	1998-09-25	Tovpinets N.N., Evstafiev I.L.	Identified in hands	Morphology	10.67
21864	Sylvaemus witherbyi	Sudakskij dist., Forestnoe, bush	34.9497	44.9317	100	1998-09-25	Tovpinets N.N., Evstafiev I.L.	Identified in hands	Morphology	2.67
21865	Sylvaemus witherbyi	Sudakskij dist., m.Tolstyj, forest	35.0975	44.8228	100	1998-10-05	Tovpinets N.N., Evstafiev I.L.	Identified in hands	Morphology	6
21866	Sylvaemus witherbyi	Leninskij dist., Vulkanovka, field-protecting forest plantation	36	45.1056	100	1998-10-15	Tovpinets N.N., Evstafiev I.L.	Identified in hands	Morphology	2
21867	Sylvaemus witherbyi	Leninskij dist., Vulkanovka, perennial plants	36	45.1056	100	1998-10-15	Tovpinets N.N., Evstafiev I.L.	Identified in hands	Morphology	2
21868	Sylvaemus witherbyi	Leninskij dist., Krasnopol'e, perennial plants	36.0169	45.0947	100	1998-10-15	Tovpinets N.N., Evstafiev I.L.	Identified in hands	Morphology	6
21869	Sylvaemus witherbyi	Leninskij dist., Pesochnoe, perennial plants	35.9317	45.3472	100	1998-10-15	Tovpinets N.N., Evstafiev I.L.	Identified in hands	Morphology	2
21870	Sylvaemus witherbyi	Leninskij dist., Semisotka, field-protecting forest plantation	35.5286	45.2511	100	1998-10-15	Tovpinets N.N., Evstafiev I.L.	Identified in hands	Morphology	17
21871	Sylvaemus witherbyi	Leninskij dist., L'vovo, perennial plants	35.46	45.2558	100	1998-10-15	Tovpinets N.N., Evstafiev I.L.	Identified in hands	Morphology	1
21872	Sylvaemus witherbyi	Leninskij dist., Pesochnoe, perennial plants	35.9342	45.3778	100	1998-10-15	Tovpinets N.N., Evstafiev I.L.	Identified in hands	Morphology	1.33
21873	Sylvaemus witherbyi	Leninskij dist., Mysovoe, pristine steppe	35.86	45.47	100	1998-10-15	Tovpinets N.N., Evstafiev I.L.	Identified in hands	Morphology	4
21874	Sylvaemus witherbyi	Leninskij dist., Mysovoe, perennial plants	35.86	45.47	100	1998-10-15	Tovpinets N.N., Evstafiev I.L.	Identified in hands	Morphology	6
21875	Sylvaemus witherbyi	Leninskij dist., Mysovoe, bush	35.86	45.47	100	1998-10-15	Tovpinets N.N., Evstafiev I.L.	Identified in hands	Morphology	43
21876	Sylvaemus witherbyi	Krasnoperekopskij dist., Pjatihatka, field-protecting forest plantation	33.76	46.0544	100	1998-10-25	Tovpinets N.N., Evstafiev I.L.	Identified in hands	Morphology	12
21877	Sylvaemus witherbyi	Krasnoperekopskij dist., Pjatihatka, perennial plants	33.76	46.0544	100	1998-10-25	Tovpinets N.N., Evstafiev I.L.	Identified in hands	Morphology	2
21878	Sylvaemus witherbyi	Krasnoperekopskij dist., Ishun', perennial plants	33.8261	45.8964	100	1998-10-25	Tovpinets N.N., Evstafiev I.L.	Identified in hands	Morphology	6
21879	Sylvaemus witherbyi	Dzhankojskij dist., Probuzhdenie, field-protecting forest plantation	34.2761	45.8469	100	1998-11-15	Tovpinets N.N., Evstafiev I.L.	Identified in hands	Morphology	10
21880	Sylvaemus witherbyi	Dzhankojskij dist., Chajkino, field-protecting forest plantation	34.6308	45.8231	100	1998-11-15	Tovpinets N.N., Evstafiev I.L.	Identified in hands	Morphology	4
21881	Sylvaemus witherbyi	Dzhankojskij dist., Chajkino, perennial plants	34.6308	45.8231	100	1998-11-15	Tovpinets N.N., Evstafiev I.L.	Identified in hands	Morphology	10
21882	Sylvaemus witherbyi	Dzhankojskij dist., Prostornoe, pristine steppe	34.6944	45.6694	100	1998-11-15	Tovpinets N.N., Evstafiev I.L.	Identified in hands	Morphology	11
21883	Sylvaemus witherbyi	Dzhankojskij dist., Slavjanskoe, perennial plants	34.6842	45.6786	100	1998-11-15	Tovpinets N.N., Evstafiev I.L.	Identified in hands	Morphology	2
21884	Sylvaemus witherbyi	Dzhankojskij dist., Sovetskoe, field-protecting forest plantation	34.4819	45.5531	100	1998-11-15	Tovpinets N.N., Evstafiev I.L.	Identified in hands	Morphology	7
21885	Sylvaemus witherbyi	Dzhankojskij dist., Rubinovka, perennial plants	34.4622	45.5606	100	1998-11-15	Tovpinets N.N., Evstafiev I.L.	Identified in hands	Morphology	2
21886	Sylvaemus witherbyi	Sovetskij dist., Urozhajnoe, perennial plants	35.1064	45.3467	100	1998-11-25	Tovpinets N.N., Evstafiev I.L.	Identified in hands	Morphology	3
21887	Sylvaemus witherbyi	Sovetskij dist., Urozhajnoe, field-protecting forest plantation	35.1064	45.3467	100	1998-11-25	Tovpinets N.N., Evstafiev I.L.	Identified in hands	Morphology	2
21888	Sylvaemus witherbyi	Nizhnegorskij dist., Novogrigor'evka, field-protecting forest plantation	34.5525	45.4189	100	1998-11-25	Tovpinets N.N., Evstafiev I.L.	Identified in hands	Morphology	16
21889	Sylvaemus witherbyi	Nizhnegorskij dist., Novogrigor'evka, perennial plants	34.5525	45.4189	100	1998-11-25	Tovpinets N.N., Evstafiev I.L.	Identified in hands	Morphology	34
21890	Sylvaemus witherbyi	Nizhnegorskij dist., Novogrigor'evka, perennial plants	34.5525	45.4189	100	1998-11-25	Tovpinets N.N., Evstafiev I.L.	Identified in hands	Morphology	6
21891	Sylvaemus witherbyi	Nizhnegorskij dist., Novogrigor'evka, grain plantations	34.5525	45.4189	100	1998-11-25	Tovpinets N.N., Evstafiev I.L.	Identified in hands	Morphology	2
21892	Sylvaemus witherbyi	Nizhnegorskij dist., Akimovka, field-protecting forest plantation	34.7542	45.5061	100	1998-11-25	Tovpinets N.N., Evstafiev I.L.	Identified in hands	Morphology	24
21893	Sylvaemus witherbyi	Nizhnegorskij dist., Akimovka, perennial plants	34.7542	45.5061	100	1998-11-25	Tovpinets N.N., Evstafiev I.L.	Identified in hands	Morphology	2
21894	Sylvaemus witherbyi	Nizhnegorskij dist., Akimovka, grain plantations	34.7542	45.5061	100	1998-11-25	Tovpinets N.N., Evstafiev I.L.	Identified in hands	Morphology	2
21895	Sylvaemus witherbyi	Leninskij dist., Semisotka, perennial plants	35.5881	45.2356	100	1999-03-15	Tovpinets N.N., Evstafiev I.L.	Identified in hands	Morphology	3
21896	Sylvaemus witherbyi	Leninskij dist., Ptashkino, perennial plants	36.1894	45.1878	100	1999-03-15	Tovpinets N.N., Evstafiev I.L.	Identified in hands	Morphology	1
21897	Sylvaemus witherbyi	Leninskij dist., Gornostaevka, perennial plants	36.1889	45.2033	100	1999-03-15	Tovpinets N.N., Evstafiev I.L.	Identified in hands	Morphology	10
21898	Sylvaemus witherbyi	Leninskij dist., Vulkanovka, perennial plants	35.9019	45.1533	100	1999-03-15	Tovpinets N.N., Evstafiev I.L.	Identified in hands	Morphology	6
21899	Sylvaemus witherbyi	Leninskij dist., Jarkoe, perennial plants	35.8689	45.1689	100	1999-03-15	Tovpinets N.N., Evstafiev I.L.	Identified in hands	Morphology	8
21900	Sylvaemus witherbyi	Leninskij dist., Jarkoe, field-protecting forest plantation	35.8689	45.1689	100	1999-03-15	Tovpinets N.N., Evstafiev I.L.	Identified in hands	Morphology	18
21901	Sylvaemus witherbyi	Leninskij dist., Ostanino, field-protecting forest plantation	35.8756	45.3325	100	1999-03-15	Tovpinets N.N., Evstafiev I.L.	Identified in hands	Morphology	34
21902	Sylvaemus witherbyi	Leninskij dist., Ostanino, perennial plants	35.8756	45.3325	100	1999-03-15	Tovpinets N.N., Evstafiev I.L.	Identified in hands	Morphology	20
21903	Sylvaemus witherbyi	Bahchisarajskij dist., Furmanovka, bush	33.7272	44.7567	100	1999-04-05	Tovpinets N.N., Evstafiev I.L.	Identified in hands	Morphology	4
21904	Sylvaemus witherbyi	Bahchisarajskij dist., Glubokij Jar, bush	33.9094	44.7817	100	1999-04-05	Tovpinets N.N., Evstafiev I.L.	Identified in hands	Morphology	10
21905	Sylvaemus witherbyi	Bahchisarajskij dist., Glubokij Jar, field-protecting forest plantation	33.9094	44.7817	100	1999-04-05	Tovpinets N.N., Evstafiev I.L.	Identified in hands	Morphology	8
21906	Sylvaemus witherbyi	Bahchisarajskij dist., Glubokij Jar, perennial plants	33.9314	44.7906	100	1999-04-05	Tovpinets N.N., Evstafiev I.L.	Identified in hands	Morphology	2
21907	Sylvaemus witherbyi	Bahchisarajskij dist., Kazanki, perennial plants	33.9311	44.8575	100	1999-04-05	Tovpinets N.N., Evstafiev I.L.	Identified in hands	Morphology	4
21908	Sylvaemus witherbyi	Bahchisarajskij dist., Pochtovoe, perennial plants	33.9403	44.8533	100	1999-04-05	Tovpinets N.N., Evstafiev I.L.	Identified in hands	Morphology	4
21909	Sylvaemus witherbyi	Simferopol'skij dist., Opushki, perennial plants	34.2939	44.9336	100	1999-04-05	Tovpinets N.N., Evstafiev I.L.	Identified in hands	Morphology	1
21910	Sylvaemus witherbyi	Simferopol'skij dist., Zarechnoe, perennial plants	34.3167	44.875	100	1999-04-05	Tovpinets N.N., Evstafiev I.L.	Identified in hands	Morphology	2
21911	Sylvaemus witherbyi	Krasnoperekopskij dist., Kurgannoe, perennial plants	33.7411	45.8711	100	1999-04-15	Tovpinets N.N., Evstafiev I.L.	Identified in hands	Morphology	2
21912	Sylvaemus witherbyi	Krasnoperekopskij dist., Kurgannoe, perennial plants	33.7411	45.8711	100	1999-04-15	Tovpinets N.N., Evstafiev I.L.	Identified in hands	Morphology	1
21913	Sylvaemus witherbyi	Krasnoperekopskij dist., Kurgannoe, perennial plants	33.7411	45.8711	100	1999-04-15	Tovpinets N.N., Evstafiev I.L.	Identified in hands	Morphology	24
21914	Sylvaemus witherbyi	Krasnoperekopskij dist., Krasnoarmejskoe, perennial plants	34.0206	46.035	100	1999-04-15	Tovpinets N.N., Evstafiev I.L.	Identified in hands	Morphology	2
21915	Sylvaemus witherbyi	Nizhnegorskij dist., Kukuruznoe, grain plantations	34.6008	45.3686	100	1999-04-25	Tovpinets N.N., Evstafiev I.L.	Identified in hands	Morphology	2
21916	Sylvaemus witherbyi	Nizhnegorskij dist., Kukuruznoe, field-protecting forest plantation	34.6008	45.3686	100	1999-04-25	Tovpinets N.N., Evstafiev I.L.	Identified in hands	Morphology	5
21917	Sylvaemus witherbyi	Nizhnegorskij dist., Kukuruznoe, perennial plants	34.6114	45.3981	100	1999-04-25	Tovpinets N.N., Evstafiev I.L.	Identified in hands	Morphology	5
21918	Sylvaemus witherbyi	Nizhnegorskij dist., Ljubimovka, perennial plants	34.9481	45.6092	100	1999-04-25	Tovpinets N.N., Evstafiev I.L.	Identified in hands	Morphology	1
21919	Sylvaemus witherbyi	Nizhnegorskij dist., Ljubimovka, grain plantations	34.9153	45.5972	100	1999-04-25	Tovpinets N.N., Evstafiev I.L.	Identified in hands	Morphology	4
21920	Sylvaemus witherbyi	Nizhnegorskij dist., Izobil'noe, field-protecting forest plantation	34.9331	45.5933	100	1999-04-25	Tovpinets N.N., Evstafiev I.L.	Identified in hands	Morphology	7
21921	Sylvaemus witherbyi	Nizhnegorskij dist., Uvarovka, perennial plants	34.8086	45.4436	100	1999-04-25	Tovpinets N.N., Evstafiev I.L.	Identified in hands	Morphology	1
21922	Sylvaemus witherbyi	Nizhnegorskij dist., Uvarovka, perennial plants	34.8086	45.4436	100	1999-04-25	Tovpinets N.N., Evstafiev I.L.	Identified in hands	Morphology	1
21923	Sylvaemus witherbyi	Chernomorskij dist., Krasnojarskoe, field-protecting forest plantation	33.2383	45.5397	100	1999-05-15	Tovpinets N.N., Evstafiev I.L.	Identified in hands	Morphology	7
21924	Sylvaemus witherbyi	Chernomorskij dist., Krasnojarskoe, grain plantations	33.2383	45.5397	100	1999-05-15	Tovpinets N.N., Evstafiev I.L.	Identified in hands	Morphology	6
21925	Sylvaemus witherbyi	Chernomorskij dist., Krasnojarskoe, perennial plants	33.2383	45.5397	100	1999-05-15	Tovpinets N.N., Evstafiev I.L.	Identified in hands	Morphology	1
21926	Sylvaemus witherbyi	Chernomorskij dist., Olenevka, grain plantations	32.5606	45.4231	100	1999-05-15	Tovpinets N.N., Evstafiev I.L.	Identified in hands	Morphology	2
21927	Sylvaemus witherbyi	Chernomorskij dist., Krasnosel'skoe, perennial plants	32.6908	45.3914	100	1999-05-15	Tovpinets N.N., Evstafiev I.L.	Identified in hands	Morphology	1
21928	Sylvaemus witherbyi	Chernomorskij dist., Krasnosel'skoe, field-protecting forest plantation	32.6908	45.3914	100	1999-05-15	Tovpinets N.N., Evstafiev I.L.	Identified in hands	Morphology	1
21929	Sylvaemus witherbyi	Chernomorskij dist., Krasnosel'skoe, grain plantations	32.6908	45.3914	100	1999-05-15	Tovpinets N.N., Evstafiev I.L.	Identified in hands	Morphology	1
21930	Sylvaemus witherbyi	Leninskij dist., Shhelkino, pristine steppe	35.8675	45.4622	100	1999-06-05	Tovpinets N.N., Evstafiev I.L.	Identified in hands	Morphology	2
21931	Sylvaemus witherbyi	Leninskij dist., Ptashkino, perennial plants	36.1894	45.1878	100	1999-06-05	Tovpinets N.N., Evstafiev I.L.	Identified in hands	Morphology	7
21932	Sylvaemus witherbyi	Leninskij dist., Ptashkino, perennial plants	36.1894	45.1878	100	1999-06-05	Tovpinets N.N., Evstafiev I.L.	Identified in hands	Morphology	3
21933	Sylvaemus witherbyi	Leninskij dist., Vulkanovka, grain plantations	35.9153	45.1531	100	1999-06-05	Tovpinets N.N., Evstafiev I.L.	Identified in hands	Morphology	6
21934	Sylvaemus witherbyi	Leninskij dist., Vulkanovka, field-protecting forest plantation	35.9153	45.1531	100	1999-06-05	Tovpinets N.N., Evstafiev I.L.	Identified in hands	Morphology	12
21935	Sylvaemus witherbyi	Belogorskij dist., Zarech'e, field-protecting forest plantation	34.7414	45.2058	100	1999-06-25	Tovpinets N.N., Evstafiev I.L.	Identified in hands	Morphology	1
21936	Sylvaemus witherbyi	Belogorskij dist., Balanovo, bush	34.3433	44.9717	100	1999-06-25	Tovpinets N.N., Evstafiev I.L.	Identified in hands	Morphology	3
21937	Sylvaemus witherbyi	Bol'shaja Jalta dist., Partizanskoe, perennial plants	34.255	44.5483	100	1999-09-05	Tovpinets N.N., Evstafiev I.L.	Identified in hands	Morphology	4
21938	Sylvaemus witherbyi	Bol'shaja Jalta dist., Partizanskoe, bush	34.2636	44.55	100	1999-09-05	Tovpinets N.N., Evstafiev I.L.	Identified in hands	Morphology	2
21939	Sylvaemus witherbyi	Bol'shaja Jalta dist., Jalta, bush	34.0239	44.5044	100	1999-09-05	Tovpinets N.N., Evstafiev I.L.	Identified in hands	Morphology	8
21940	Sylvaemus witherbyi	Bol'shaja Jalta dist., Jalta, bush	34.0239	44.5044	100	1999-09-05	Tovpinets N.N., Evstafiev I.L.	Identified in hands	Morphology	2
21941	Sylvaemus witherbyi	Bol'shaja Jalta dist., Vasil'evka, perennial plants	34.1506	44.5219	100	1999-09-05	Tovpinets N.N., Evstafiev I.L.	Identified in hands	Morphology	1
21942	Sylvaemus witherbyi	Bol'shaja Jalta dist., Vasil'evka, bush	34.1506	44.5219	100	1999-09-05	Tovpinets N.N., Evstafiev I.L.	Identified in hands	Morphology	2
21943	Sylvaemus witherbyi	Leninskij dist., Jakovenkovo, perennial plants	36.325	45.1064	100	1999-10-05	Tovpinets N.N., Evstafiev I.L.	Identified in hands	Morphology	2
21944	Sylvaemus witherbyi	Leninskij dist., Jakovenkovo, perennial plants	36.325	45.1064	100	1999-10-05	Tovpinets N.N., Evstafiev I.L.	Identified in hands	Morphology	22
21945	Sylvaemus witherbyi	Leninskij dist., Jakovenkovo, grain plantations	36.3211	45.1311	100	1999-10-05	Tovpinets N.N., Evstafiev I.L.	Identified in hands	Morphology	4
21946	Sylvaemus witherbyi	Leninskij dist., Marfovka, perennial plants	36.0231	45.1767	100	1999-10-05	Tovpinets N.N., Evstafiev I.L.	Identified in hands	Morphology	17
21947	Sylvaemus witherbyi	Leninskij dist., Marfovka, bush	36.0231	45.1767	100	1999-10-05	Tovpinets N.N., Evstafiev I.L.	Identified in hands	Morphology	26
21948	Sylvaemus witherbyi	Leninskij dist., Vulkanovka, field-protecting forest plantation	36.0056	45.1503	100	1999-10-05	Tovpinets N.N., Evstafiev I.L.	Identified in hands	Morphology	13
21949	Sylvaemus witherbyi	Bahchisarajskij dist., Uglovoe, perennial plants	33.6714	44.8164	100	1999-10-15	Tovpinets N.N., Evstafiev I.L.	Identified in hands	Morphology	4
21950	Sylvaemus witherbyi	Bahchisarajskij dist., Uglovoe, perennial plants	33.6714	44.8164	100	1999-10-15	Tovpinets N.N., Evstafiev I.L.	Identified in hands	Morphology	10
21951	Sylvaemus witherbyi	Bahchisarajskij dist., Ternovka, perennial plants	33.7619	44.5697	100	1999-10-15	Tovpinets N.N., Evstafiev I.L.	Identified in hands	Morphology	2
21952	Sylvaemus witherbyi	Bahchisarajskij dist., Ternovka, bush	33.7619	44.5697	100	1999-10-15	Tovpinets N.N., Evstafiev I.L.	Identified in hands	Morphology	2
21953	Sylvaemus witherbyi	Razdol'nenskij dist., Kashtanovka, field-protecting forest plantation	33.3583	45.6322	100	1999-11-05	Tovpinets N.N., Evstafiev I.L.	Identified in hands	Morphology	26
21954	Sylvaemus witherbyi	Razdol'nenskij dist., Orlovka, perennial plants	33.4211	45.6569	100	1999-11-05	Tovpinets N.N., Evstafiev I.L.	Identified in hands	Morphology	38
21955	Sylvaemus witherbyi	Razdol'nenskij dist., Kamyshnoe, pristine steppe	33.6778	45.8119	100	1999-11-05	Tovpinets N.N., Evstafiev I.L.	Identified in hands	Morphology	14
21956	Sylvaemus witherbyi	Razdol'nenskij dist., Voronki, field-protecting forest plantation	33.4794	45.5911	100	1999-11-05	Tovpinets N.N., Evstafiev I.L.	Identified in hands	Morphology	44
21957	Sylvaemus witherbyi	Razdol'nenskij dist., Voronki, perennial plants	33.4631	45.5769	100	1999-11-05	Tovpinets N.N., Evstafiev I.L.	Identified in hands	Morphology	28
21958	Sylvaemus witherbyi	Razdol'nenskij dist., Voronki, perennial plants	33.5147	45.5572	100	1999-11-05	Tovpinets N.N., Evstafiev I.L.	Identified in hands	Morphology	12
21959	Sylvaemus witherbyi	Sovetskij dist., Rovenka, perennial plants	35.0047	45.5144	100	1999-11-25	Tovpinets N.N., Evstafiev I.L.	Identified in hands	Morphology	8
21960	Sylvaemus witherbyi	Sovetskij dist., Dmitrovka, field-protecting forest plantation	35.0214	45.5083	100	1999-11-25	Tovpinets N.N., Evstafiev I.L.	Identified in hands	Morphology	14
21961	Sylvaemus witherbyi	Nizhnegorskij dist., Novogrigor'evka, field-protecting forest plantation	34.5525	45.4189	100	1999-11-25	Tovpinets N.N., Evstafiev I.L.	Identified in hands	Morphology	30
21962	Sylvaemus witherbyi	Nizhnegorskij dist., Novogrigor'evka, perennial plants	34.5525	45.4189	100	1999-11-25	Tovpinets N.N., Evstafiev I.L.	Identified in hands	Morphology	6
21963	Sylvaemus witherbyi	Leninskij dist., Mar'evka, field-protecting forest plantation	36.2078	45.1358	100	1999-12-25	Tovpinets N.N., Evstafiev I.L.	Identified in hands	Morphology	2
21964	Sylvaemus witherbyi	Leninskij dist., Zavetnoe, grain plantations	36.3667	45.1211	100	1999-12-25	Tovpinets N.N., Evstafiev I.L.	Identified in hands	Morphology	4
21965	Sylvaemus witherbyi	Leninskij dist., Mar'evka, pristine steppe	36.2078	45.1358	100	1999-12-25	Tovpinets N.N., Evstafiev I.L.	Identified in hands	Morphology	1
21966	Sylvaemus witherbyi	Krasnoperekopskij dist., Tavricheskoe, perennial plants	33.7386	46	100	1988-02-15	Tovpinets N.N., Evstafiev I.L.	Identified in hands	Morphology	4
21967	Sylvaemus witherbyi	Krasnoperekopskij dist., Tavricheskoe, grain plantations	33.7242	45.9742	100	1988-02-15	Tovpinets N.N., Evstafiev I.L.	Identified in hands	Morphology	2
21968	Sylvaemus witherbyi	Krasnoperekopskij dist., Novopavlovka, field-protecting forest plantation	33.9281	45.8719	100	1988-02-15	Tovpinets N.N., Evstafiev I.L.	Identified in hands	Morphology	5
21969	Sylvaemus witherbyi	Krasnoperekopskij dist., Kurgannoe, perennial plants	33.7417	45.8561	100	1988-02-15	Tovpinets N.N., Evstafiev I.L.	Identified in hands	Morphology	1
21970	Sylvaemus witherbyi	Krasnoperekopskij dist., Kurgannoe, perennial plants	33.7417	45.8561	100	1988-02-15	Tovpinets N.N., Evstafiev I.L.	Identified in hands	Morphology	6
21971	Sylvaemus witherbyi	Krasnoperekopskij dist., Voroncovka, field-protecting forest plantation	33.7631	45.8333	100	1988-02-15	Tovpinets N.N., Evstafiev I.L.	Identified in hands	Morphology	23
21972	Sylvaemus witherbyi	Krasnoperekopskij dist., Zelenaja Niva, perennial plants	33.9278	45.9208	100	1988-02-15	Tovpinets N.N., Evstafiev I.L.	Identified in hands	Morphology	4
21973	Sylvaemus witherbyi	Leninskij dist., Shhelkino, perennial plants	35.8342	45.4081	100	1988-02-25	Tovpinets N.N., Evstafiev I.L.	Identified in hands	Morphology	2
21974	Sylvaemus witherbyi	Leninskij dist., Kalinovka, field-protecting forest plantation	35.7864	45.3261	100	1988-02-25	Tovpinets N.N., Evstafiev I.L.	Identified in hands	Morphology	24
21975	Sylvaemus witherbyi	Leninskij dist., Kalinovka, perennial plants	35.7864	45.3261	100	1988-02-25	Tovpinets N.N., Evstafiev I.L.	Identified in hands	Morphology	4
21976	Sylvaemus witherbyi	Leninskij dist., Vulkanovka, pristine steppe	35.9261	45.1531	100	1988-02-25	Tovpinets N.N., Evstafiev I.L.	Identified in hands	Morphology	6
21977	Sylvaemus witherbyi	Leninskij dist., Jarkoe, pristine steppe	35.8881	45.1478	100	1988-02-25	Tovpinets N.N., Evstafiev I.L.	Identified in hands	Morphology	3
21978	Sylvaemus witherbyi	Leninskij dist., Kirovo, pristine steppe	35.8622	45.1886	100	1988-02-25	Tovpinets N.N., Evstafiev I.L.	Identified in hands	Morphology	2
21979	Sylvaemus witherbyi	Leninskij dist., Ostanino, field-protecting forest plantation	35.855	45.325	100	1988-04-15	Tovpinets N.N., Evstafiev I.L.	Identified in hands	Morphology	12
21980	Sylvaemus witherbyi	Leninskij dist., Ostanino, grain plantations	35.855	45.325	100	1988-04-15	Tovpinets N.N., Evstafiev I.L.	Identified in hands	Morphology	4
21981	Sylvaemus witherbyi	Leninskij dist., Ostanino, perennial plants	35.8489	45.3319	100	1988-04-15	Tovpinets N.N., Evstafiev I.L.	Identified in hands	Morphology	4
21982	Sylvaemus witherbyi	Leninskij dist., Ostanino, grain plantations	35.8489	45.3319	100	1988-04-15	Tovpinets N.N., Evstafiev I.L.	Identified in hands	Morphology	4
21983	Sylvaemus witherbyi	Leninskij dist., Mar'evskoe Försterei, pristine steppe	36.245	45.1611	100	1988-04-15	Tovpinets N.N., Evstafiev I.L.	Identified in hands	Morphology	1
21984	Sylvaemus witherbyi	Leninskij dist., Mar'evskoe Försterei, forest	36.245	45.1611	100	1988-04-15	Tovpinets N.N., Evstafiev I.L.	Identified in hands	Morphology	6
21985	Sylvaemus witherbyi	Leninskij dist., Ptashkino, field-protecting forest plantation	36.1889	45.2031	100	1988-04-15	Tovpinets N.N., Evstafiev I.L.	Identified in hands	Morphology	7
21986	Sylvaemus witherbyi	Leninskij dist., Ptashkino, pristine steppe	36.1889	45.2031	100	1988-04-15	Tovpinets N.N., Evstafiev I.L.	Identified in hands	Morphology	3
21987	Sylvaemus witherbyi	Leninskij dist., Kamenskoe, perennial plants	35.4889	45.2819	100	1988-04-15	Tovpinets N.N., Evstafiev I.L.	Identified in hands	Morphology	14
21988	Sylvaemus witherbyi	Leninskij dist., Semisotka, field-protecting forest plantation	35.6056	45.2436	100	1988-04-15	Tovpinets N.N., Evstafiev I.L.	Identified in hands	Morphology	10
21989	Sylvaemus witherbyi	Leninskij dist., Semisotka, perennial plants	35.6056	45.2436	100	1988-04-15	Tovpinets N.N., Evstafiev I.L.	Identified in hands	Morphology	2
21990	Sylvaemus witherbyi	Leninskij dist., Semisotka, field-protecting forest plantation	35.5881	45.2356	100	1988-04-15	Tovpinets N.N., Evstafiev I.L.	Identified in hands	Morphology	26
21991	Sylvaemus witherbyi	Leninskij dist., Semisotka, grain plantations	35.5881	45.2356	100	1988-04-15	Tovpinets N.N., Evstafiev I.L.	Identified in hands	Morphology	14
21992	Sylvaemus witherbyi	Leninskij dist., Kalinovka, field-protecting forest plantation	35.7864	45.3261	100	1988-04-15	Tovpinets N.N., Evstafiev I.L.	Identified in hands	Morphology	12
21993	Sylvaemus witherbyi	Bahchisarajskij dist., Verhorech'e, bush	33.9986	44.6828	100	2001-05-25	Tovpinets N.N., Evstafiev I.L.	Identified in hands	Morphology	4
21994	Sylvaemus witherbyi	Bahchisarajskij dist., Verhorech'e, bush	33.9986	44.6828	100	2001-05-25	Tovpinets N.N., Evstafiev I.L.	Identified in hands	Morphology	4
21995	Sylvaemus witherbyi	Bahchisarajskij dist., Verhorech'e, bush	33.9986	44.6828	100	2001-05-25	Tovpinets N.N., Evstafiev I.L.	Identified in hands	Morphology	2.67
21996	Sylvaemus witherbyi	Leninskij dist., Jakovenkovo, perennial plants	36.3211	45.1311	100	2002-03-15	Tovpinets N.N., Evstafiev I.L.	Identified in hands	Morphology	16
21997	Sylvaemus witherbyi	Leninskij dist., Jakovenkovo, perennial plants	36.3211	45.1311	100	2002-03-15	Tovpinets N.N., Evstafiev I.L.	Identified in hands	Morphology	2
21998	Sylvaemus witherbyi	Leninskij dist., Ogon'ki, field-protecting forest plantation	36.2844	45.1928	100	2002-03-15	Tovpinets N.N., Evstafiev I.L.	Identified in hands	Morphology	4
21999	Sylvaemus witherbyi	Leninskij dist., Vulkanovka, grain plantations	36.0056	45.1503	100	2002-03-15	Tovpinets N.N., Evstafiev I.L.	Identified in hands	Morphology	1.33
22000	Sylvaemus witherbyi	Belogorskij dist., Zarech'e, grain plantations	34.7414	45.2058	100	2002-04-15	Tovpinets N.N., Evstafiev I.L.	Identified in hands	Morphology	3
22001	Sylvaemus witherbyi	Belogorskij dist., Zarech'e, field-protecting forest plantation	34.7414	45.2058	100	2002-04-15	Tovpinets N.N., Evstafiev I.L.	Identified in hands	Morphology	1
22002	Sylvaemus witherbyi	Bahchisarajskij dist., Shelkovichnoe, bush	34.0692	44.6486	100	2002-05-25	Tovpinets N.N., Evstafiev I.L.	Identified in hands	Morphology	1.33
22003	Sylvaemus witherbyi	Bahchisarajskij dist., Shelkovichnoe, forest	34.0692	44.6486	100	2002-05-25	Tovpinets N.N., Evstafiev I.L.	Identified in hands	Morphology	2.67
22004	Sylvaemus witherbyi	Krasnoperekopskij dist., Kurgannoe, perennial plants	33.7411	45.8711	100	2002-06-15	Tovpinets N.N., Evstafiev I.L.	Identified in hands	Morphology	1.33
22005	Sylvaemus witherbyi	Razdol'nenskij dist., Kumovo, perennial plants	33.6364	45.8686	100	2002-06-15	Tovpinets N.N., Evstafiev I.L.	Identified in hands	Morphology	2
22006	Sylvaemus witherbyi	Simferopol'skij dist., Krasnoe, grain plantations	34.0739	45.1428	100	1988-04-15	Tovpinets N.N., Evstafiev I.L.	Identified in hands	Morphology	4
22007	Sylvaemus witherbyi	Simferopol'skij dist., Krasnoe, pristine steppe	34.0739	45.1428	100	1988-04-15	Tovpinets N.N., Evstafiev I.L.	Identified in hands	Morphology	2
22008	Sylvaemus witherbyi	Nizhnegorskij dist., Kostochkovka, perennial plants	34.68	45.3328	100	1988-05-05	Tovpinets N.N., Evstafiev I.L.	Identified in hands	Morphology	2
22009	Sylvaemus witherbyi	Nizhnegorskij dist., Zarech'e, perennial plants	34.6894	45.3442	100	1988-05-05	Tovpinets N.N., Evstafiev I.L.	Identified in hands	Morphology	10
22010	Sylvaemus witherbyi	Nizhnegorskij dist., Lomonosovo, grain plantations	34.7092	45.4022	100	1988-05-05	Tovpinets N.N., Evstafiev I.L.	Identified in hands	Morphology	12
22011	Sylvaemus witherbyi	Sovetskij dist., Nekrasovka, perennial plants	34.9617	45.425	100	1988-05-05	Tovpinets N.N., Evstafiev I.L.	Identified in hands	Morphology	2
22012	Sylvaemus witherbyi	Sovetskij dist., Oktjabr'skoe, grain plantations	34.9303	45.4056	100	1988-05-05	Tovpinets N.N., Evstafiev I.L.	Identified in hands	Morphology	10
22013	Sylvaemus witherbyi	Sovetskij dist., Oktjabr'skoe, perennial plants	34.9156	45.3797	100	1988-05-05	Tovpinets N.N., Evstafiev I.L.	Identified in hands	Morphology	8
22014	Sylvaemus witherbyi	Sovetskij dist., Nekrasovka, perennial plants	34.9472	45.4389	100	1988-05-05	Tovpinets N.N., Evstafiev I.L.	Identified in hands	Morphology	16
22015	Sylvaemus witherbyi	Nizhnegorskij dist., Stepanovka, perennial plants	34.8756	45.5856	100	1988-05-05	Tovpinets N.N., Evstafiev I.L.	Identified in hands	Morphology	4
22016	Sylvaemus witherbyi	Nizhnegorskij dist., Stepanovka, perennial plants	34.8756	45.5856	100	1988-05-05	Tovpinets N.N., Evstafiev I.L.	Identified in hands	Morphology	6
22017	Sylvaemus witherbyi	Nizhnegorskij dist., Zalivnoe, perennial plants	34.8692	45.5581	100	1988-05-05	Tovpinets N.N., Evstafiev I.L.	Identified in hands	Morphology	3
22018	Sylvaemus witherbyi	Dzhankojskij dist., Perepelkino, perennial plants	34.5331	45.7572	100	1988-07-15	Tovpinets N.N., Evstafiev I.L.	Identified in hands	Morphology	7
22019	Sylvaemus witherbyi	Razdol'nenskij dist., Kropotkino, perennial plants	33.4647	45.8189	100	1988-08-25	Tovpinets N.N., Evstafiev I.L.	Identified in hands	Morphology	2
22020	Sylvaemus witherbyi	Razdol'nenskij dist., Portovoe, perennial plants	33.4828	45.8325	100	1988-08-25	Tovpinets N.N., Evstafiev I.L.	Identified in hands	Morphology	1
22021	Sylvaemus witherbyi	Leninskij dist., Semisotka, field-protecting forest plantation	35.5286	45.2511	100	2002-09-25	Tovpinets N.N., Evstafiev I.L.	Identified in hands	Morphology	2.67
22022	Sylvaemus witherbyi	Leninskij dist., Vulkanovka, perennial plants	35.9672	45.1739	100	2002-09-15	Tovpinets N.N., Evstafiev I.L.	Identified in hands	Morphology	7
22023	Sylvaemus witherbyi	Leninskij dist., Vulkanovka, field-protecting forest plantation	35.9672	45.1739	100	2002-09-15	Tovpinets N.N., Evstafiev I.L.	Identified in hands	Morphology	2
22024	Sylvaemus witherbyi	Leninskij dist., Pesochnoe, forest	35.9656	45.3508	100	2002-09-15	Tovpinets N.N., Evstafiev I.L.	Identified in hands	Morphology	1
22025	Sylvaemus witherbyi	Krasnoperekopskij dist., Pjatihatka, rice plantations	33.7331	46.0525	100	1984-05-25	Tovpinets N.N., Evstafiev I.L.	Identified in hands	Morphology	3
22026	Sylvaemus witherbyi	Krasnoperekopskij dist., Pjatihatka, rice plantations	33.7331	46.0525	100	1984-05-25	Tovpinets N.N., Evstafiev I.L.	Identified in hands	Morphology	3
22027	Sylvaemus witherbyi	Krasnoperekopskij dist., Pjatihatka, perennial plants	33.7331	46.0525	100	1984-05-25	Tovpinets N.N., Evstafiev I.L.	Identified in hands	Morphology	1
22028	Sylvaemus witherbyi	Krasnoperekopskij dist., Pjatihatka, field-protecting forest plantation	33.7425	46.0875	100	1984-05-25	Tovpinets N.N., Evstafiev I.L.	Identified in hands	Morphology	7
22029	Sylvaemus witherbyi	Krasnoperekopskij dist., Pjatihatka, grain plantations	33.7172	46.0628	100	1984-05-25	Tovpinets N.N., Evstafiev I.L.	Identified in hands	Morphology	3
22030	Sylvaemus witherbyi	Pervomajskij dist., Matveevka, perennial plants	33.8108	45.7767	100	1984-05-25	Tovpinets N.N., Evstafiev I.L.	Identified in hands	Morphology	4
22031	Sylvaemus witherbyi	Pervomajskij dist., Matveevka, grain plantations	33.8108	45.7767	100	1984-05-25	Tovpinets N.N., Evstafiev I.L.	Identified in hands	Morphology	4
22032	Sylvaemus witherbyi	Pervomajskij dist., Matveevka, pristine steppe	33.8094	45.7897	100	1984-05-25	Tovpinets N.N., Evstafiev I.L.	Identified in hands	Morphology	1
22033	Sylvaemus witherbyi	Pervomajskij dist., Pravda, perennial plants	33.8503	45.7997	100	1984-05-25	Tovpinets N.N., Evstafiev I.L.	Identified in hands	Morphology	2
22034	Sylvaemus witherbyi	Krasnoperekopskij dist., Dolinka, perennial plants	33.9353	45.8464	100	1984-05-25	Tovpinets N.N., Evstafiev I.L.	Identified in hands	Morphology	2
22035	Sylvaemus witherbyi	Krasnoperekopskij dist., Dolinka, perennial plants	33.9267	45.8489	100	1984-05-25	Tovpinets N.N., Evstafiev I.L.	Identified in hands	Morphology	2
22036	Sylvaemus witherbyi	Krasnoperekopskij dist., Novopavlovka, rice plantations	33.8972	45.8822	100	1984-05-25	Tovpinets N.N., Evstafiev I.L.	Identified in hands	Morphology	1
22037	Sylvaemus witherbyi	Krasnoperekopskij dist., Novopavlovka, rice plantations	33.8972	45.8969	100	1984-05-25	Tovpinets N.N., Evstafiev I.L.	Identified in hands	Morphology	6
22038	Sylvaemus witherbyi	Krasnoperekopskij dist., Ishun', perennial plants	33.8844	45.9161	100	1984-05-25	Tovpinets N.N., Evstafiev I.L.	Identified in hands	Morphology	4
22039	Sylvaemus witherbyi	Krasnoperekopskij dist., Krepkoe, rice plantations	33.9264	45.9322	100	1984-05-25	Tovpinets N.N., Evstafiev I.L.	Identified in hands	Morphology	2
22040	Sylvaemus witherbyi	Krasnoperekopskij dist., Zelenaja Niva, perennial plants	33.8742	45.9239	100	1984-05-25	Tovpinets N.N., Evstafiev I.L.	Identified in hands	Morphology	6
22041	Sylvaemus witherbyi	Krasnoperekopskij dist., Zelenaja Niva, perennial plants	33.8994	45.9253	100	1984-05-25	Tovpinets N.N., Evstafiev I.L.	Identified in hands	Morphology	2
22042	Sylvaemus witherbyi	Krasnoperekopskij dist., Tankovoe, perennial plants	33.8456	45.9394	100	1984-05-25	Tovpinets N.N., Evstafiev I.L.	Identified in hands	Morphology	1
22043	Sylvaemus witherbyi	Razdol'nenskij dist., Botanicheskoe, perennial plants	33.5292	45.7981	100	1984-06-25	Tovpinets N.N., Evstafiev I.L.	Identified in hands	Morphology	6
22044	Sylvaemus witherbyi	Razdol'nenskij dist., Botanicheskoe, pristine steppe	33.5292	45.7981	100	1984-06-25	Tovpinets N.N., Evstafiev I.L.	Identified in hands	Morphology	0.67
22045	Sylvaemus witherbyi	Razdol'nenskij dist., Kropotkino, rice plantations	33.475	45.8325	100	1984-06-25	Tovpinets N.N., Evstafiev I.L.	Identified in hands	Morphology	1
22046	Sylvaemus witherbyi	Razdol'nenskij dist., Kropotkino, perennial plants	33.4647	45.8189	100	1984-06-25	Tovpinets N.N., Evstafiev I.L.	Identified in hands	Morphology	4
22047	Sylvaemus witherbyi	Razdol'nenskij dist., Kropotkino, rice plantations	33.4647	45.8189	100	1984-06-25	Tovpinets N.N., Evstafiev I.L.	Identified in hands	Morphology	4
22048	Sylvaemus witherbyi	Leninskij dist., Vjaznikovo, field-protecting forest plantation	36.2808	45.1081	100	1984-08-15	Tovpinets N.N., Evstafiev I.L.	Identified in hands	Morphology	1
22049	Sylvaemus witherbyi	Leninskij dist., Jarkoe, field-protecting forest plantation	35.8881	45.1478	100	1984-08-15	Tovpinets N.N., Evstafiev I.L.	Identified in hands	Morphology	17
22050	Sylvaemus witherbyi	Leninskij dist., Jarkoe, field-protecting forest plantation	35.8706	45.1481	100	1984-08-15	Tovpinets N.N., Evstafiev I.L.	Identified in hands	Morphology	15
22051	Sylvaemus witherbyi	Leninskij dist., Jarkoe, field-protecting forest plantation	35.8689	45.1689	100	1984-08-15	Tovpinets N.N., Evstafiev I.L.	Identified in hands	Morphology	15
22052	Sylvaemus witherbyi	Leninskij dist., Kirovo, field-protecting forest plantation	35.8775	45.1875	100	1984-08-15	Tovpinets N.N., Evstafiev I.L.	Identified in hands	Morphology	8
22053	Sylvaemus witherbyi	Leninskij dist., Uvarovo, perennial plants	35.6389	45.2353	100	1984-08-15	Tovpinets N.N., Evstafiev I.L.	Identified in hands	Morphology	5
22054	Sylvaemus witherbyi	Leninskij dist., Erofeevo, field-protecting forest plantation	35.6522	45.2183	100	1984-08-15	Tovpinets N.N., Evstafiev I.L.	Identified in hands	Morphology	3
22055	Sylvaemus witherbyi	Bahchisarajskij dist., Sevast'janovka, perennial plants	33.9314	44.8036	100	1984-09-05	Tovpinets N.N., Evstafiev I.L.	Identified in hands	Morphology	2.5
22056	Sylvaemus witherbyi	Bahchisarajskij dist., Sevast'janovka, perennial plants	33.9314	44.8036	100	1984-09-05	Tovpinets N.N., Evstafiev I.L.	Identified in hands	Morphology	1
22057	Sylvaemus witherbyi	Dzhankojskij dist., Roskoshnoe, field-protecting forest plantation	34.0803	45.6486	100	1984-10-15	Tovpinets N.N., Evstafiev I.L.	Identified in hands	Morphology	4
22058	Sylvaemus witherbyi	Dzhankojskij dist., Zernovoe, field-protecting forest plantation	34.1636	45.6269	100	1984-10-15	Tovpinets N.N., Evstafiev I.L.	Identified in hands	Morphology	4
22059	Sylvaemus witherbyi	Dzhankojskij dist., Jarkoe, field-protecting forest plantation	34.2183	45.6881	100	1984-10-15	Tovpinets N.N., Evstafiev I.L.	Identified in hands	Morphology	1
22060	Sylvaemus witherbyi	Dzhankojskij dist., Jarkoe, perennial plants	34.2881	45.6872	100	1984-10-15	Tovpinets N.N., Evstafiev I.L.	Identified in hands	Morphology	3
22061	Sylvaemus witherbyi	Dzhankojskij dist., Jarkoe, field-protecting forest plantation	34.2881	45.6872	100	1984-10-15	Tovpinets N.N., Evstafiev I.L.	Identified in hands	Morphology	2
22062	Sylvaemus witherbyi	Dzhankojskij dist., Jasnopoljanskoe, field-protecting forest plantation	34.3686	45.9742	100	1984-10-15	Tovpinets N.N., Evstafiev I.L.	Identified in hands	Morphology	4
22063	Sylvaemus witherbyi	Dzhankojskij dist., Jasnopoljanskoe, perennial plants	34.3686	45.9742	100	1984-10-15	Tovpinets N.N., Evstafiev I.L.	Identified in hands	Morphology	1.33
22064	Sylvaemus witherbyi	Dzhankojskij dist., Aprelevka, field-protecting forest plantation	34.7181	45.6983	100	1984-10-15	Tovpinets N.N., Evstafiev I.L.	Identified in hands	Morphology	1
22065	Sylvaemus witherbyi	Dzhankojskij dist., Aprelevka, field-protecting forest plantation	34.7214	45.6775	100	1984-10-15	Tovpinets N.N., Evstafiev I.L.	Identified in hands	Morphology	1
22066	Sylvaemus witherbyi	Dzhankojskij dist., Svetloe, field-protecting forest plantation	34.6881	45.6247	100	1984-10-15	Tovpinets N.N., Evstafiev I.L.	Identified in hands	Morphology	4
22067	Sylvaemus witherbyi	Dzhankojskij dist., Chajkino, hay stack	34.6308	45.8231	100	1984-10-15	Tovpinets N.N., Evstafiev I.L.	Identified in hands	Morphology	2
22068	Sylvaemus witherbyi	Dzhankojskij dist., Chajkino, field-protecting forest plantation	34.6308	45.8231	100	1984-10-15	Tovpinets N.N., Evstafiev I.L.	Identified in hands	Morphology	4
22069	Sylvaemus witherbyi	Dzhankojskij dist., Chajkino, perennial plants	34.6336	45.7908	100	1984-10-15	Tovpinets N.N., Evstafiev I.L.	Identified in hands	Morphology	8
22070	Sylvaemus witherbyi	Dzhankojskij dist., Chajkino, field-protecting forest plantation	34.6336	45.7908	100	1984-10-15	Tovpinets N.N., Evstafiev I.L.	Identified in hands	Morphology	1
22071	Sylvaemus witherbyi	Dzhankojskij dist., Zarechnoe, perennial plants	34.4933	45.7617	100	1984-10-15	Tovpinets N.N., Evstafiev I.L.	Identified in hands	Morphology	2
22072	Sylvaemus witherbyi	Nizhnegorskij dist., Cvetushhee, perennial plants	34.8336	45.4958	100	1984-10-15	Tovpinets N.N., Evstafiev I.L.	Identified in hands	Morphology	2
22073	Sylvaemus witherbyi	Nizhnegorskij dist., Cvetushhee, perennial plants	34.8336	45.4958	100	1984-10-15	Tovpinets N.N., Evstafiev I.L.	Identified in hands	Morphology	1
22074	Sylvaemus witherbyi	Nizhnegorskij dist., Listvennoe , perennial plants	34.7736	45.4775	100	1984-10-15	Tovpinets N.N., Evstafiev I.L.	Identified in hands	Morphology	1
22075	Sylvaemus witherbyi	Nizhnegorskij dist., Listvennoe , perennial plants	34.8358	45.4664	100	1984-10-15	Tovpinets N.N., Evstafiev I.L.	Identified in hands	Morphology	8
22076	Sylvaemus witherbyi	Nizhnegorskij dist., Ivanovka, perennial plants	34.7328	45.3408	100	1984-10-15	Tovpinets N.N., Evstafiev I.L.	Identified in hands	Morphology	14
22077	Sylvaemus witherbyi	Nizhnegorskij dist., Listvennoe , perennial plants	34.8358	45.4664	100	1984-10-15	Tovpinets N.N., Evstafiev I.L.	Identified in hands	Morphology	7
22078	Sylvaemus witherbyi	Nizhnegorskij dist., Ivanovka, perennial plants	34.7328	45.3408	100	1984-10-15	Tovpinets N.N., Evstafiev I.L.	Identified in hands	Morphology	9
22079	Sylvaemus witherbyi	Sovetskij dist., Razdol'noe, perennial plants	34.8783	45.3556	100	1984-10-15	Tovpinets N.N., Evstafiev I.L.	Identified in hands	Morphology	6
22080	Sylvaemus witherbyi	Leninskij dist., Leninskoe, pristine steppe	35.9294	45.2811	100	1984-10-25	Tovpinets N.N., Evstafiev I.L.	Identified in hands	Morphology	5
22081	Sylvaemus witherbyi	Leninskij dist., Kamenskoe, perennial plants	35.4889	45.2819	100	1984-10-25	Tovpinets N.N., Evstafiev I.L.	Identified in hands	Morphology	1
22082	Sylvaemus witherbyi	Leninskij dist., Semisotka, field-protecting forest plantation	35.6056	45.2436	100	1984-10-25	Tovpinets N.N., Evstafiev I.L.	Identified in hands	Morphology	8
22083	Sylvaemus witherbyi	Leninskij dist., Semisotka, perennial plants	35.6056	45.2436	100	1984-10-25	Tovpinets N.N., Evstafiev I.L.	Identified in hands	Morphology	10
22084	Sylvaemus witherbyi	Leninskij dist., Vulkanovka, pristine steppe	35.9378	45.1267	100	1984-10-25	Tovpinets N.N., Evstafiev I.L.	Identified in hands	Morphology	4
22085	Sylvaemus witherbyi	Leninskij dist., Vulkanovka, field-protecting forest plantation	36.0056	45.1503	100	1984-10-25	Tovpinets N.N., Evstafiev I.L.	Identified in hands	Morphology	16
22086	Sylvaemus witherbyi	Leninskij dist., Lenino, pristine steppe	35.8625	45.3514	100	1984-10-25	Tovpinets N.N., Evstafiev I.L.	Identified in hands	Morphology	2
22087	Sylvaemus witherbyi	Leninskij dist., Lenino, field-protecting forest plantation	35.8339	45.3367	100	1984-10-25	Tovpinets N.N., Evstafiev I.L.	Identified in hands	Morphology	4
22088	Sylvaemus witherbyi	Leninskij dist., Lenino, perennial plants	35.8044	45.2911	100	1984-10-25	Tovpinets N.N., Evstafiev I.L.	Identified in hands	Morphology	10
22089	Sylvaemus witherbyi	Leninskij dist., Lenino, field-protecting forest plantation	35.8339	45.3367	100	1984-10-25	Tovpinets N.N., Evstafiev I.L.	Identified in hands	Morphology	8
22090	Sylvaemus witherbyi	Belogorskij dist., Novoklenovo, perennial plants	34.4842	44.9944	100	1984-11-25	Tovpinets N.N., Evstafiev I.L.	Identified in hands	Morphology	4
22091	Sylvaemus witherbyi	Belogorskij dist., Belaja Skala, pristine steppe	34.6611	45.0853	100	1984-11-25	Tovpinets N.N., Evstafiev I.L.	Identified in hands	Morphology	1
22092	Sylvaemus witherbyi	Kirovskij dist., Jarkoe Pole, grain plantations	35.1442	45.1831	100	1988-05-15	Tovpinets N.N., Evstafiev I.L.	Identified in hands	Morphology	8
22093	Sylvaemus witherbyi	Kirovskij dist., Partizany, grain plantations	35.1278	45.1422	100	1988-05-15	Tovpinets N.N., Evstafiev I.L.	Identified in hands	Morphology	6
22094	Sylvaemus witherbyi	Kirovskij dist., Sofievka, perennial plants	35.1294	45.2681	100	1988-05-15	Tovpinets N.N., Evstafiev I.L.	Identified in hands	Morphology	2
22095	Sylvaemus witherbyi	Kirovskij dist., Sofievka, perennial plants	35.1294	45.2681	100	1988-05-15	Tovpinets N.N., Evstafiev I.L.	Identified in hands	Morphology	4
22096	Sylvaemus witherbyi	Kirovskij dist., Orehovka, perennial plants	35.1175	45.2597	100	1988-05-15	Tovpinets N.N., Evstafiev I.L.	Identified in hands	Morphology	11
22097	Sylvaemus witherbyi	Kirovskij dist., Orehovka, perennial plants	35.1175	45.2597	100	1988-05-15	Tovpinets N.N., Evstafiev I.L.	Identified in hands	Morphology	15
22098	Sylvaemus witherbyi	Kirovskij dist., Tokarevo, grain plantations	35.1508	45.2542	100	1988-05-15	Tovpinets N.N., Evstafiev I.L.	Identified in hands	Morphology	6
22099	Sylvaemus witherbyi	Kirovskij dist., Tokarevo, perennial plants	35.1508	45.2542	100	1988-05-15	Tovpinets N.N., Evstafiev I.L.	Identified in hands	Morphology	22
22100	Sylvaemus witherbyi	Kirovskij dist., Frontovoe, perennial plants	35.4161	45.2219	100	1988-05-15	Tovpinets N.N., Evstafiev I.L.	Identified in hands	Morphology	4
22101	Sylvaemus witherbyi	Kirovskij dist., Frontovoe, perennial plants	35.4408	45.1869	100	1988-05-15	Tovpinets N.N., Evstafiev I.L.	Identified in hands	Morphology	12
22102	Sylvaemus witherbyi	Kirovskij dist., Vladislavovka, perennial plants	35.3567	45.1886	100	1988-05-15	Tovpinets N.N., Evstafiev I.L.	Identified in hands	Morphology	8
22103	Sylvaemus witherbyi	Kirovskij dist., Krasnovka, perennial plants	35.3303	45.2239	100	1988-05-15	Tovpinets N.N., Evstafiev I.L.	Identified in hands	Morphology	4
22104	Sylvaemus witherbyi	Kirovskij dist., Krasnovka, field-protecting forest plantation	35.3303	45.2239	100	1988-05-15	Tovpinets N.N., Evstafiev I.L.	Identified in hands	Morphology	4
22105	Sylvaemus witherbyi	Kirovskij dist., Krasnovka, grain plantations	35.3303	45.2239	100	1988-05-15	Tovpinets N.N., Evstafiev I.L.	Identified in hands	Morphology	4
22106	Sylvaemus witherbyi	Sakskij dist., Novofedorovka, perennial plants	33.5711	45.0739	100	1988-07-15	Tovpinets N.N., Evstafiev I.L.	Identified in hands	Morphology	12
22107	Sylvaemus witherbyi	Sakskij dist., Mihajlovka, field-protecting forest plantation	33.6489	45.1156	100	1988-07-15	Tovpinets N.N., Evstafiev I.L.	Identified in hands	Morphology	16
22108	Sylvaemus witherbyi	Razdol'nenskij dist., Kropotkino, perennial plants	33.4647	45.8189	100	1988-08-25	Tovpinets N.N., Evstafiev I.L.	Identified in hands	Morphology	2
22109	Sylvaemus witherbyi	Razdol'nenskij dist., Portovoe, perennial plants	33.4828	45.8325	100	1988-08-25	Tovpinets N.N., Evstafiev I.L.	Identified in hands	Morphology	1
22110	Sylvaemus witherbyi	Razdol'nenskij dist., Niva, perennial plants	33.3003	45.5886	100	1988-08-25	Tovpinets N.N., Evstafiev I.L.	Identified in hands	Morphology	1
22111	Sylvaemus witherbyi	Razdol'nenskij dist., Niva, field-protecting forest plantation	33.3003	45.5886	100	1988-08-25	Tovpinets N.N., Evstafiev I.L.	Identified in hands	Morphology	4
22112	Sylvaemus witherbyi	Razdol'nenskij dist., Kashtanovka, field-protecting forest plantation	33.3269	45.6114	100	1988-08-25	Tovpinets N.N., Evstafiev I.L.	Identified in hands	Morphology	8
22113	Sylvaemus witherbyi	Razdol'nenskij dist., Tihonovka, pristine steppe	33.5719	45.5067	100	1988-08-25	Tovpinets N.N., Evstafiev I.L.	Identified in hands	Morphology	3
22114	Sylvaemus witherbyi	Razdol'nenskij dist., Vetrjanka, pristine steppe	33.5497	45.6586	100	1988-08-25	Tovpinets N.N., Evstafiev I.L.	Identified in hands	Morphology	1.33
22115	Sylvaemus witherbyi	Razdol'nenskij dist., Vetrjanka, perennial plants	33.5497	45.6586	100	1988-08-25	Tovpinets N.N., Evstafiev I.L.	Identified in hands	Morphology	4
22116	Sylvaemus witherbyi	Razdol'nenskij dist., Kumovo, perennial plants	33.6272	45.8164	100	1988-08-25	Tovpinets N.N., Evstafiev I.L.	Identified in hands	Morphology	2
22117	Sylvaemus witherbyi	Dzhankojskij dist., Roskoshnoe, field-protecting forest plantation	34.0803	45.6486	100	1988-09-05	Tovpinets N.N., Evstafiev I.L.	Identified in hands	Morphology	20
22118	Sylvaemus witherbyi	Dzhankojskij dist., Roskoshnoe, field-protecting forest plantation	34.1736	45.6397	100	1988-09-05	Tovpinets N.N., Evstafiev I.L.	Identified in hands	Morphology	16
22119	Sylvaemus witherbyi	Dzhankojskij dist., Jastrebcy, field-protecting forest plantation	34.2281	45.6486	100	1988-09-05	Tovpinets N.N., Evstafiev I.L.	Identified in hands	Morphology	28
22120	Sylvaemus witherbyi	Dzhankojskij dist., Dneprovka, field-protecting forest plantation	34.3369	45.7019	100	1988-09-05	Tovpinets N.N., Evstafiev I.L.	Identified in hands	Morphology	24
22121	Sylvaemus witherbyi	Dzhankojskij dist., Dneprovka, perennial plants	34.2953	45.7197	100	1988-09-05	Tovpinets N.N., Evstafiev I.L.	Identified in hands	Morphology	5.33
22122	Sylvaemus witherbyi	Dzhankojskij dist., Aprelevka, field-protecting forest plantation	34.7181	45.6983	100	1988-09-05	Tovpinets N.N., Evstafiev I.L.	Identified in hands	Morphology	6
22123	Sylvaemus witherbyi	Dzhankojskij dist., Slavjanskoe, perennial plants	34.7039	45.6972	100	1988-09-05	Tovpinets N.N., Evstafiev I.L.	Identified in hands	Morphology	10
22124	Sylvaemus witherbyi	Dzhankojskij dist., Stal'noe, field-protecting forest plantation	34.5078	45.7253	100	1988-09-05	Tovpinets N.N., Evstafiev I.L.	Identified in hands	Morphology	16
22125	Sylvaemus witherbyi	Dzhankojskij dist., Stal'noe, perennial plants	34.5078	45.7253	100	1988-09-05	Tovpinets N.N., Evstafiev I.L.	Identified in hands	Morphology	16
22126	Sylvaemus witherbyi	Dzhankojskij dist., Pobednoe, field-protecting forest plantation	34.5058	45.7172	100	1988-09-05	Tovpinets N.N., Evstafiev I.L.	Identified in hands	Morphology	26
22127	Sylvaemus witherbyi	Dzhankojskij dist., Soloncovoe, field-protecting forest plantation	34.2569	45.9289	100	1988-09-05	Tovpinets N.N., Evstafiev I.L.	Identified in hands	Morphology	19
22128	Sylvaemus witherbyi	Dzhankojskij dist., Martynovka, perennial plants	34.3022	45.8872	100	1988-09-05	Tovpinets N.N., Evstafiev I.L.	Identified in hands	Morphology	3
22129	Sylvaemus witherbyi	Dzhankojskij dist., Martynovka, perennial plants	34.3022	45.8872	100	1988-09-05	Tovpinets N.N., Evstafiev I.L.	Identified in hands	Morphology	8
22130	Sylvaemus witherbyi	Leninskij dist., Mysovoe, perennial plants	35.8494	45.4328	100	1988-09-15	Tovpinets N.N., Evstafiev I.L.	Identified in hands	Morphology	11
22131	Sylvaemus witherbyi	Leninskij dist., Kalinovka, field-protecting forest plantation	35.7864	45.3261	100	1988-09-15	Tovpinets N.N., Evstafiev I.L.	Identified in hands	Morphology	21
22132	Sylvaemus witherbyi	Leninskij dist., Kalinovka, pristine steppe	35.7864	45.3261	100	1988-09-15	Tovpinets N.N., Evstafiev I.L.	Identified in hands	Morphology	26
22133	Sylvaemus witherbyi	Leninskij dist., Mar'evskoe Försterei, perennial plants	36.245	45.1611	100	1988-09-15	Tovpinets N.N., Evstafiev I.L.	Identified in hands	Morphology	22
22134	Sylvaemus witherbyi	Leninskij dist., Ptashkino, pristine steppe	36.1894	45.1878	100	1988-09-15	Tovpinets N.N., Evstafiev I.L.	Identified in hands	Morphology	12
22135	Sylvaemus witherbyi	Leninskij dist., Ptashkino, hay stack	36.1894	45.1878	100	1988-09-15	Tovpinets N.N., Evstafiev I.L.	Identified in hands	Morphology	5
22136	Sylvaemus witherbyi	Leninskij dist., Pesochnoe, forest	35.9342	45.3778	100	1988-09-15	Tovpinets N.N., Evstafiev I.L.	Identified in hands	Morphology	27
22137	Sylvaemus witherbyi	Leninskij dist., Ostanino, pristine steppe	35.8756	45.3325	100	1988-09-15	Tovpinets N.N., Evstafiev I.L.	Identified in hands	Morphology	15
22138	Sylvaemus witherbyi	Leninskij dist., Jarkoe, grain plantations	35.8064	45.1244	100	1988-09-15	Tovpinets N.N., Evstafiev I.L.	Identified in hands	Morphology	14
22139	Sylvaemus witherbyi	Leninskij dist., Jarkoe, pristine steppe	35.8064	45.1244	100	1988-09-15	Tovpinets N.N., Evstafiev I.L.	Identified in hands	Morphology	4
22140	Sylvaemus witherbyi	Leninskij dist., Jarkoe, pristine steppe	35.8064	45.1244	100	1988-09-15	Tovpinets N.N., Evstafiev I.L.	Identified in hands	Morphology	18
22141	Sylvaemus witherbyi	Leninskij dist., Krasnogorka, field-protecting forest plantation	35.7953	45.2294	100	1988-09-15	Tovpinets N.N., Evstafiev I.L.	Identified in hands	Morphology	20
22142	Sylvaemus witherbyi	Nizhnegorskij dist., Izobil'noe, field-protecting forest plantation	34.9217	45.5703	100	1988-09-25	Tovpinets N.N., Evstafiev I.L.	Identified in hands	Morphology	5
22143	Sylvaemus witherbyi	Nizhnegorskij dist., Izobil'noe, field-protecting forest plantation	34.9217	45.5703	100	1988-09-25	Tovpinets N.N., Evstafiev I.L.	Identified in hands	Morphology	18
22144	Sylvaemus witherbyi	Nizhnegorskij dist., Mihajlovka, perennial plants	34.6247	45.5047	100	1988-09-25	Tovpinets N.N., Evstafiev I.L.	Identified in hands	Morphology	1
22145	Sylvaemus witherbyi	Nizhnegorskij dist., Mihajlovka, perennial plants	34.6247	45.5047	100	1988-09-25	Tovpinets N.N., Evstafiev I.L.	Identified in hands	Morphology	6
22146	Sylvaemus witherbyi	Nizhnegorskij dist., Mihajlovka, perennial plants	34.6247	45.5047	100	1988-09-25	Tovpinets N.N., Evstafiev I.L.	Identified in hands	Morphology	8
22147	Sylvaemus witherbyi	Sovetskij dist., Sovetskij, field-protecting forest plantation	34.8886	45.35	100	1988-09-25	Tovpinets N.N., Evstafiev I.L.	Identified in hands	Morphology	14
22148	Sylvaemus witherbyi	Sovetskij dist., Oktjabr'skoe, hay stack	34.8817	45.4028	100	1988-09-25	Tovpinets N.N., Evstafiev I.L.	Identified in hands	Morphology	4
22149	Sylvaemus witherbyi	Sovetskij dist., Oktjabr'skoe, hay stack	34.8817	45.4028	100	1988-09-25	Tovpinets N.N., Evstafiev I.L.	Identified in hands	Morphology	12
22150	Sylvaemus witherbyi	Nizhnegorskij dist., Luzhki, field-protecting forest plantation	34.8442	45.5453	100	1988-09-25	Tovpinets N.N., Evstafiev I.L.	Identified in hands	Morphology	3
22151	Sylvaemus witherbyi	Nizhnegorskij dist., Luzhki, perennial plants	34.8442	45.5453	100	1988-09-15	Tovpinets N.N., Evstafiev I.L.	Identified in hands	Morphology	1
22152	Sylvaemus witherbyi	Nizhnegorskij dist., Luzhki, perennial plants	34.8442	45.5453	100	1988-09-15	Tovpinets N.N., Evstafiev I.L.	Identified in hands	Morphology	1
22153	Sylvaemus witherbyi	Sakskij dist., Ohotnikovo, field-protecting forest plantation	33.5972	45.2528	100	1988-10-25	Tovpinets N.N., Evstafiev I.L.	Identified in hands	Morphology	3
22154	Sylvaemus witherbyi	Sakskij dist., Ohotnikovo, perennial plants	33.5872	45.2294	100	1988-10-25	Tovpinets N.N., Evstafiev I.L.	Identified in hands	Morphology	7
22155	Sylvaemus witherbyi	Sakskij dist., Il'inka, hay stack	33.8117	45.3775	100	1988-10-25	Tovpinets N.N., Evstafiev I.L.	Identified in hands	Morphology	4
22156	Sylvaemus witherbyi	Sakskij dist., Il'inka, field-protecting forest plantation	33.8117	45.3775	100	1988-10-25	Tovpinets N.N., Evstafiev I.L.	Identified in hands	Morphology	17
22157	Sylvaemus witherbyi	Simferopol'skij dist., Novoselovka, field-protecting forest plantation	33.8483	44.9717	100	1988-10-25	Tovpinets N.N., Evstafiev I.L.	Identified in hands	Morphology	15
22158	Sylvaemus witherbyi	Sakskij dist., Gerojskoe, perennial plants	33.7742	45.1519	100	1988-10-25	Tovpinets N.N., Evstafiev I.L.	Identified in hands	Morphology	22
22159	Sylvaemus witherbyi	Sakskij dist., Gerojskoe, field-protecting forest plantation	33.7742	45.1519	100	1988-10-25	Tovpinets N.N., Evstafiev I.L.	Identified in hands	Morphology	26
22160	Sylvaemus witherbyi	Sakskij dist., Gerojskoe, pristine steppe	33.7742	45.1519	100	1988-10-25	Tovpinets N.N., Evstafiev I.L.	Identified in hands	Morphology	20
22161	Sylvaemus witherbyi	Krasnoperekopskij dist., Pjatihatka, field-protecting forest plantation	33.7331	46.0525	100	1988-11-15	Tovpinets N.N., Evstafiev I.L.	Identified in hands	Morphology	13
22162	Sylvaemus witherbyi	Krasnoperekopskij dist., Nadezhdino, pristine steppe	34.0033	46.07	100	1988-11-15	Tovpinets N.N., Evstafiev I.L.	Identified in hands	Morphology	5
22163	Sylvaemus witherbyi	Krasnoperekopskij dist., Novopavlovka, perennial plants	33.875	45.8972	100	1988-11-15	Tovpinets N.N., Evstafiev I.L.	Identified in hands	Morphology	15
22164	Sylvaemus witherbyi	Krasnoperekopskij dist., Novopavlovka, perennial plants	33.875	45.8972	100	1988-11-15	Tovpinets N.N., Evstafiev I.L.	Identified in hands	Morphology	20
22165	Sylvaemus witherbyi	Krasnoperekopskij dist., Novopavlovka, rice plantations	33.875	45.8972	100	1988-11-15	Tovpinets N.N., Evstafiev I.L.	Identified in hands	Morphology	20
22166	Sylvaemus witherbyi	Krasnoperekopskij dist., Zelenaja Niva, perennial plants	33.8742	45.9239	100	1988-11-15	Tovpinets N.N., Evstafiev I.L.	Identified in hands	Morphology	18
22167	Sylvaemus witherbyi	Pervomajskij dist., Poltavskoe, perennial plants	33.9525	45.7858	100	1988-11-25	Tovpinets N.N., Evstafiev I.L.	Identified in hands	Morphology	36
22168	Sylvaemus witherbyi	Pervomajskij dist., Poltavskoe, perennial plants	33.9525	45.7858	100	1988-11-25	Tovpinets N.N., Evstafiev I.L.	Identified in hands	Morphology	7
22169	Sylvaemus witherbyi	Pervomajskij dist., Kashtanovka, field-protecting forest plantation	33.8981	45.4544	100	1988-11-25	Tovpinets N.N., Evstafiev I.L.	Identified in hands	Morphology	16
22170	Sylvaemus witherbyi	Pervomajskij dist., Matveevka, perennial plants	33.8094	45.7897	100	1988-11-25	Tovpinets N.N., Evstafiev I.L.	Identified in hands	Morphology	5
22171	Sylvaemus witherbyi	Pervomajskij dist., Matveevka, perennial plants	33.8094	45.7897	100	1988-11-25	Tovpinets N.N., Evstafiev I.L.	Identified in hands	Morphology	4
22172	Sylvaemus witherbyi	Leninskij dist., Kerch', pristine steppe	36.4386	45.3214	100	1988-12-15	Tovpinets N.N., Evstafiev I.L.	Identified in hands	Morphology	6
22173	Sylvaemus witherbyi	Leninskij dist., Kerch', forest	36.4386	45.3214	100	1988-12-15	Tovpinets N.N., Evstafiev I.L.	Identified in hands	Morphology	22
22174	Sylvaemus witherbyi	Leninskij dist., Mar'evskoe Försterei, pristine steppe	36.245	45.1611	100	1988-12-15	Tovpinets N.N., Evstafiev I.L.	Identified in hands	Morphology	2
22175	Sylvaemus witherbyi	Leninskij dist., Mar'evskoe Försterei, field-protecting forest plantation	36.2625	45.1597	100	1988-12-15	Tovpinets N.N., Evstafiev I.L.	Identified in hands	Morphology	20
22176	Sylvaemus witherbyi	Leninskij dist., Mar'evskoe Försterei, forest	36.2625	45.1597	100	1988-12-15	Tovpinets N.N., Evstafiev I.L.	Identified in hands	Morphology	10
22177	Sylvaemus witherbyi	Leninskij dist., Mar'evskoe Försterei, pristine steppe	36.2625	45.1597	100	1988-12-15	Tovpinets N.N., Evstafiev I.L.	Identified in hands	Morphology	2
22178	Sylvaemus witherbyi	Leninskij dist., Jakovenkovo, perennial plants	36.325	45.1064	100	1988-12-15	Tovpinets N.N., Evstafiev I.L.	Identified in hands	Morphology	16
22179	Sylvaemus witherbyi	Leninskij dist., Jakovenkovo, pristine steppe	36.325	45.1064	100	1988-12-15	Tovpinets N.N., Evstafiev I.L.	Identified in hands	Morphology	20
22180	Sylvaemus witherbyi	Leninskij dist., Jakovenkovo, field-protecting forest plantation	36.325	45.1064	100	1988-12-15	Tovpinets N.N., Evstafiev I.L.	Identified in hands	Morphology	28
22181	Sylvaemus witherbyi	Leninskij dist., Jakovenkovo, hay stack	36.325	45.1064	100	1988-12-15	Tovpinets N.N., Evstafiev I.L.	Identified in hands	Morphology	4
22182	Sylvaemus witherbyi	Leninskij dist., Mar'evka, field-protecting forest plantation	36.2964	45.1089	100	1988-12-15	Tovpinets N.N., Evstafiev I.L.	Identified in hands	Morphology	14
22183	Sylvaemus witherbyi	Leninskij dist., Ogon'ki, field-protecting forest plantation	36.31	45.2122	100	1988-12-15	Tovpinets N.N., Evstafiev I.L.	Identified in hands	Morphology	36
22184	Sylvaemus witherbyi	Leninskij dist., Ogon'ki, pristine steppe	36.31	45.2122	100	1988-12-15	Tovpinets N.N., Evstafiev I.L.	Identified in hands	Morphology	16
22185	Sylvaemus witherbyi	Leninskij dist., Ogon'ki, grain plantations	36.31	45.2122	100	1988-12-15	Tovpinets N.N., Evstafiev I.L.	Identified in hands	Morphology	24
22186	Sylvaemus witherbyi	Sovetskij dist., Markovo, perennial plants	34.9875	45.2764	100	1989-02-15	Tovpinets N.N., Evstafiev I.L.	Identified in hands	Morphology	30
22187	Sylvaemus witherbyi	Sovetskij dist., Shahtino, grain plantations	35.0192	45.2667	100	1989-02-15	Tovpinets N.N., Evstafiev I.L.	Identified in hands	Morphology	4
22188	Sylvaemus witherbyi	Nizhnegorskij dist., Muskatnoe, perennial plants	34.5122	45.4408	100	1989-02-15	Tovpinets N.N., Evstafiev I.L.	Identified in hands	Morphology	2
22189	Sylvaemus witherbyi	Nizhnegorskij dist., Novogrigor'evka, field-protecting forest plantation	34.6131	45.4314	100	1989-02-15	Tovpinets N.N., Evstafiev I.L.	Identified in hands	Morphology	26
22190	Sylvaemus witherbyi	Nizhnegorskij dist., Burevestnik, perennial plants	34.655	45.4261	100	1989-02-15	Tovpinets N.N., Evstafiev I.L.	Identified in hands	Morphology	18
22191	Sylvaemus witherbyi	Simferopol'skij dist., Teplovka, field-protecting forest plantation	33.7286	45.0239	100	1989-03-15	Tovpinets N.N., Evstafiev I.L.	Identified in hands	Morphology	12
22192	Sylvaemus witherbyi	Simferopol'skij dist., Perovo, field-protecting forest plantation	34.0225	44.9206	100	1989-03-15	Tovpinets N.N., Evstafiev I.L.	Identified in hands	Morphology	20
22193	Sylvaemus witherbyi	Simferopol'skij dist., Teplovka, perennial plants	33.7286	45.0239	100	1989-03-15	Tovpinets N.N., Evstafiev I.L.	Identified in hands	Morphology	12
22194	Sylvaemus witherbyi	Simferopol'skij dist., Novoselovka, pristine steppe	33.8722	44.9975	100	1989-03-15	Tovpinets N.N., Evstafiev I.L.	Identified in hands	Morphology	4
22195	Sylvaemus witherbyi	Sakskij dist., Vershinnoe, pristine steppe	33.7539	45.2	100	1989-03-15	Tovpinets N.N., Evstafiev I.L.	Identified in hands	Morphology	6
22196	Sylvaemus witherbyi	Sakskij dist., Krymskoe, field-protecting forest plantation	33.8381	45.1889	100	1989-03-15	Tovpinets N.N., Evstafiev I.L.	Identified in hands	Morphology	10
22197	Sylvaemus witherbyi	Sakskij dist., Krymskoe, perennial plants	33.8381	45.1889	100	1989-03-15	Tovpinets N.N., Evstafiev I.L.	Identified in hands	Morphology	4
22198	Sylvaemus witherbyi	Sakskij dist., Krymskoe, field-protecting forest plantation	33.8586	45.19	100	1989-03-15	Tovpinets N.N., Evstafiev I.L.	Identified in hands	Morphology	8
22199	Sylvaemus witherbyi	Sakskij dist., Nizinnoe, field-protecting forest plantation	33.9369	45.2086	100	1989-03-15	Tovpinets N.N., Evstafiev I.L.	Identified in hands	Morphology	4
22200	Sylvaemus witherbyi	Simferopol'skij dist., Haritonovka, field-protecting forest plantation	34.1592	45.1811	100	1989-03-15	Tovpinets N.N., Evstafiev I.L.	Identified in hands	Morphology	3
22201	Sylvaemus witherbyi	Krasnogvardejskij dist., Mironovka, pristine steppe	34.4075	45.3875	100	1989-03-25	Tovpinets N.N., Evstafiev I.L.	Identified in hands	Morphology	1
22202	Sylvaemus witherbyi	Krasnogvardejskij dist., Karpovka, field-protecting forest plantation	34.0394	45.5397	100	1989-03-25	Tovpinets N.N., Evstafiev I.L.	Identified in hands	Morphology	6
22203	Sylvaemus witherbyi	Krasnogvardejskij dist., Izvestkovoe, pristine steppe	34.0375	45.4642	100	1989-03-25	Tovpinets N.N., Evstafiev I.L.	Identified in hands	Morphology	4
22204	Sylvaemus witherbyi	Krasnogvardejskij dist., Kremnevka, perennial plants	34.1	45.4428	100	1989-03-25	Tovpinets N.N., Evstafiev I.L.	Identified in hands	Morphology	4
22205	Sylvaemus witherbyi	Krasnogvardejskij dist., Kremnevka, field-protecting forest plantation	34.1	45.4428	100	1989-03-25	Tovpinets N.N., Evstafiev I.L.	Identified in hands	Morphology	9
22206	Sylvaemus witherbyi	Krasnogvardejskij dist., Dokuchaevo, perennial plants	34.42	45.2958	100	1989-03-25	Tovpinets N.N., Evstafiev I.L.	Identified in hands	Morphology	12
22207	Sylvaemus witherbyi	Krasnogvardejskij dist., Dokuchaevo, pristine steppe	34.42	45.2958	100	1989-03-25	Tovpinets N.N., Evstafiev I.L.	Identified in hands	Morphology	10
22208	Sylvaemus witherbyi	Krasnogvardejskij dist., Rovnoe, perennial plants	34.3133	45.3606	100	1989-03-25	Tovpinets N.N., Evstafiev I.L.	Identified in hands	Morphology	6
22209	Sylvaemus witherbyi	Krasnogvardejskij dist., Timashovka, perennial plants	34.1133	45.5411	100	1989-03-25	Tovpinets N.N., Evstafiev I.L.	Identified in hands	Morphology	6
22210	Sylvaemus witherbyi	Dzhankojskij dist., Jastrebcy, field-protecting forest plantation	34.2183	45.6728	100	1989-04-15	Tovpinets N.N., Evstafiev I.L.	Identified in hands	Morphology	8
22211	Sylvaemus witherbyi	Dzhankojskij dist., Jastrebcy, field-protecting forest plantation	34.2183	45.6728	100	1989-04-15	Tovpinets N.N., Evstafiev I.L.	Identified in hands	Morphology	4
22212	Sylvaemus witherbyi	Dzhankojskij dist., Chajkino, grain plantations	34.6308	45.8231	100	1989-04-15	Tovpinets N.N., Evstafiev I.L.	Identified in hands	Morphology	1
22213	Sylvaemus witherbyi	Dzhankojskij dist., Chajkino, field-protecting forest plantation	34.6308	45.8231	100	1989-04-15	Tovpinets N.N., Evstafiev I.L.	Identified in hands	Morphology	2
22214	Sylvaemus witherbyi	Dzhankojskij dist., Chajkino, hay stack	34.5647	45.7761	100	1989-04-15	Tovpinets N.N., Evstafiev I.L.	Identified in hands	Morphology	2
22215	Sylvaemus witherbyi	Dzhankojskij dist., Chajkino, pristine steppe	34.5647	45.7761	100	1989-04-15	Tovpinets N.N., Evstafiev I.L.	Identified in hands	Morphology	12
22216	Sylvaemus witherbyi	Dzhankojskij dist., Chajkino, perennial plants	34.5647	45.7761	100	1989-04-15	Tovpinets N.N., Evstafiev I.L.	Identified in hands	Morphology	4
22217	Sylvaemus witherbyi	Dzhankojskij dist., Soloncovoe, field-protecting forest plantation	34.3019	45.8969	100	1989-04-15	Tovpinets N.N., Evstafiev I.L.	Identified in hands	Morphology	3
22218	Sylvaemus witherbyi	Dzhankojskij dist., Stal'noe, field-protecting forest plantation	34.5903	45.6942	100	1989-04-15	Tovpinets N.N., Evstafiev I.L.	Identified in hands	Morphology	14
22219	Sylvaemus witherbyi	Dzhankojskij dist., Stal'noe, perennial plants	34.5517	45.72	100	1989-04-15	Tovpinets N.N., Evstafiev I.L.	Identified in hands	Morphology	1
22220	Sylvaemus witherbyi	Leninskij dist., Kamenskoe, pristine steppe	35.4931	45.2911	100	1989-04-25	Tovpinets N.N., Evstafiev I.L.	Identified in hands	Morphology	1
22221	Sylvaemus witherbyi	Leninskij dist., Vulkanovka, grain plantations	36	45.1056	100	1989-04-25	Tovpinets N.N., Evstafiev I.L.	Identified in hands	Morphology	2
22222	Sylvaemus witherbyi	Leninskij dist., Nizhnezamorskoe, pristine steppe	35.9822	45.365	100	1989-04-25	Tovpinets N.N., Evstafiev I.L.	Identified in hands	Morphology	8
22223	Sylvaemus witherbyi	Leninskij dist., Nizhnezamorskoe, pristine steppe	35.9822	45.365	100	1989-04-25	Tovpinets N.N., Evstafiev I.L.	Identified in hands	Morphology	2
22224	Sylvaemus witherbyi	Leninskij dist., Kalinovka, field-protecting forest plantation	35.7864	45.3261	100	1989-04-25	Tovpinets N.N., Evstafiev I.L.	Identified in hands	Morphology	2
22225	Sylvaemus witherbyi	Krasnoperekopskij dist., Pjatihatka, field-protecting forest plantation	33.7425	46.0875	100	1989-05-25	Tovpinets N.N., Evstafiev I.L.	Identified in hands	Morphology	14
22226	Sylvaemus witherbyi	Krasnoperekopskij dist., Pjatihatka, perennial plants	33.7425	46.0875	100	1989-04-25	Tovpinets N.N., Evstafiev I.L.	Identified in hands	Morphology	4
22227	Sylvaemus witherbyi	Krasnoperekopskij dist., Pjatihatka, perennial plants	33.725	46.0442	100	1989-04-25	Tovpinets N.N., Evstafiev I.L.	Identified in hands	Morphology	7
22228	Sylvaemus witherbyi	Krasnoperekopskij dist., Bratskoe, grain plantations	33.9294	45.8511	100	1989-04-25	Tovpinets N.N., Evstafiev I.L.	Identified in hands	Morphology	8
22229	Sylvaemus witherbyi	Krasnoperekopskij dist., Svatovo, perennial plants	33.8475	45.8256	100	1989-04-25	Tovpinets N.N., Evstafiev I.L.	Identified in hands	Morphology	4
22230	Sylvaemus witherbyi	Krasnoperekopskij dist., Novopavlovka, perennial plants	33.8972	45.8819	100	1989-04-25	Tovpinets N.N., Evstafiev I.L.	Identified in hands	Morphology	1
22231	Sylvaemus witherbyi	Krasnoperekopskij dist., Krepkoe, grain plantations	33.9167	45.9483	100	1989-04-25	Tovpinets N.N., Evstafiev I.L.	Identified in hands	Morphology	3
22232	Sylvaemus witherbyi	Krasnoperekopskij dist., Zelenaja Niva, perennial plants	33.8508	45.9297	100	1989-04-25	Tovpinets N.N., Evstafiev I.L.	Identified in hands	Morphology	3
22233	Sylvaemus witherbyi	Pervomajskij dist., Abrikosovo, perennial plants	34.0256	45.6711	100	1989-07-25	Tovpinets N.N., Evstafiev I.L.	Identified in hands	Morphology	20
22234	Sylvaemus witherbyi	Pervomajskij dist., Abrikosovo, pristine steppe	34.0256	45.6711	100	1989-07-25	Tovpinets N.N., Evstafiev I.L.	Identified in hands	Morphology	26
22235	Sylvaemus witherbyi	Pervomajskij dist., Abrikosovo, field-protecting forest plantation	34.0114	45.7128	100	1989-07-25	Tovpinets N.N., Evstafiev I.L.	Identified in hands	Morphology	13
22236	Sylvaemus witherbyi	Razdol'nenskij dist., Ogorodnoe, perennial plants	33.7339	45.7686	100	1989-07-25	Tovpinets N.N., Evstafiev I.L.	Identified in hands	Morphology	7
22237	Sylvaemus witherbyi	Pervomajskij dist., Poltavskoe, field-protecting forest plantation	33.9753	45.7919	100	1989-07-25	Tovpinets N.N., Evstafiev I.L.	Identified in hands	Morphology	5
22238	Sylvaemus witherbyi	Pervomajskij dist., Mel'nichnoe, perennial plants	33.9989	45.785	100	1989-07-25	Tovpinets N.N., Evstafiev I.L.	Identified in hands	Morphology	9
22239	Sylvaemus witherbyi	Pervomajskij dist., Mel'nichnoe, perennial plants	33.9989	45.785	100	1989-07-25	Tovpinets N.N., Evstafiev I.L.	Identified in hands	Morphology	10
22240	Sylvaemus witherbyi	Pervomajskij dist., Stepnoe, field-protecting forest plantation	33.7319	45.6944	100	1989-07-25	Tovpinets N.N., Evstafiev I.L.	Identified in hands	Morphology	6
22241	Sylvaemus witherbyi	Pervomajskij dist., Stepnoe, pristine steppe	33.7219	45.6517	100	1989-07-25	Tovpinets N.N., Evstafiev I.L.	Identified in hands	Morphology	8
22242	Sylvaemus witherbyi	Pervomajskij dist., Stepnoe, perennial plants	33.7219	45.6517	100	1989-07-25	Tovpinets N.N., Evstafiev I.L.	Identified in hands	Morphology	12
22243	Sylvaemus witherbyi	Pervomajskij dist., Grishino, field-protecting forest plantation	33.8261	45.69	100	1989-07-25	Tovpinets N.N., Evstafiev I.L.	Identified in hands	Morphology	2
22244	Sylvaemus witherbyi	Pervomajskij dist., Grishino, grain plantations	33.8261	45.69	100	1989-07-25	Tovpinets N.N., Evstafiev I.L.	Identified in hands	Morphology	2
22245	Sylvaemus witherbyi	Pervomajskij dist., Frunze, field-protecting forest plantation	33.8617	45.6275	100	1989-07-25	Tovpinets N.N., Evstafiev I.L.	Identified in hands	Morphology	12
22246	Sylvaemus witherbyi	Razdol'nenskij dist., Ruch'i, perennial plants	33.6583	45.7656	100	1989-08-05	Tovpinets N.N., Evstafiev I.L.	Identified in hands	Morphology	4
22247	Sylvaemus witherbyi	Razdol'nenskij dist., Ruch'i, field-protecting forest plantation	33.6725	45.7758	100	1989-08-05	Tovpinets N.N., Evstafiev I.L.	Identified in hands	Morphology	6
22248	Sylvaemus witherbyi	Razdol'nenskij dist., Kamyshnoe, perennial plants	33.7103	45.8122	100	1989-08-05	Tovpinets N.N., Evstafiev I.L.	Identified in hands	Morphology	1
22249	Sylvaemus witherbyi	Razdol'nenskij dist., Kumovo, perennial plants	33.6358	45.8583	100	1989-08-05	Tovpinets N.N., Evstafiev I.L.	Identified in hands	Morphology	4
22250	Sylvaemus witherbyi	Razdol'nenskij dist., Botanicheskoe, field-protecting forest plantation	33.5292	45.7981	100	1989-08-05	Tovpinets N.N., Evstafiev I.L.	Identified in hands	Morphology	11
22251	Sylvaemus witherbyi	Razdol'nenskij dist., Ul'janovka, field-protecting forest plantation	33.2919	45.5742	100	1989-08-05	Tovpinets N.N., Evstafiev I.L.	Identified in hands	Morphology	37
22252	Sylvaemus witherbyi	Razdol'nenskij dist., Niva, field-protecting forest plantation	33.295	45.5742	100	1989-08-05	Tovpinets N.N., Evstafiev I.L.	Identified in hands	Morphology	6
22253	Sylvaemus witherbyi	Razdol'nenskij dist., Niva, field-protecting forest plantation	33.2603	45.5564	100	1989-08-05	Tovpinets N.N., Evstafiev I.L.	Identified in hands	Morphology	7
22254	Sylvaemus witherbyi	Leninskij dist., Kalinovka, field-protecting forest plantation	35.7864	45.3261	100	1989-08-25	Tovpinets N.N., Evstafiev I.L.	Identified in hands	Morphology	1
22255	Sylvaemus witherbyi	Leninskij dist., Jachmennoe, perennial plants	35.5547	45.2011	100	1989-08-25	Tovpinets N.N., Evstafiev I.L.	Identified in hands	Morphology	2
22256	Sylvaemus witherbyi	Leninskij dist., Leninskoe, perennial plants	35.9294	45.2811	100	1989-08-25	Tovpinets N.N., Evstafiev I.L.	Identified in hands	Morphology	3
22257	Sylvaemus witherbyi	Kirovskij dist., Tokarevo, perennial plants	35.1206	45.2844	100	1989-09-05	Tovpinets N.N., Evstafiev I.L.	Identified in hands	Morphology	2
22258	Sylvaemus witherbyi	Kirovskij dist., Tokarevo, perennial plants	35.1206	45.2844	100	1989-09-05	Tovpinets N.N., Evstafiev I.L.	Identified in hands	Morphology	14
22259	Sylvaemus witherbyi	Kirovskij dist., Orehovka, perennial plants	35.1369	45.2583	100	1989-09-05	Tovpinets N.N., Evstafiev I.L.	Identified in hands	Morphology	18
22260	Sylvaemus witherbyi	Kirovskij dist., Orehovka, perennial plants	35.1164	45.2203	100	1989-09-05	Tovpinets N.N., Evstafiev I.L.	Identified in hands	Morphology	4
22261	Sylvaemus witherbyi	Kirovskij dist., Izobil'noe, pristine steppe	35.1767	45.1056	100	1989-09-05	Tovpinets N.N., Evstafiev I.L.	Identified in hands	Morphology	4
22262	Sylvaemus witherbyi	Kirovskij dist., Frontovoe, field-protecting forest plantation	35.4408	45.1869	100	1989-09-05	Tovpinets N.N., Evstafiev I.L.	Identified in hands	Morphology	12
22263	Sylvaemus witherbyi	Kirovskij dist., Vladislavovka, perennial plants	35.4197	45.1814	100	1989-09-05	Tovpinets N.N., Evstafiev I.L.	Identified in hands	Morphology	20
22264	Sylvaemus witherbyi	Kirovskij dist., Vasil'kovoe, perennial plants	35.3569	45.1886	100	1989-09-05	Tovpinets N.N., Evstafiev I.L.	Identified in hands	Morphology	4
22265	Sylvaemus witherbyi	Kirovskij dist., Vasil'kovoe, pristine steppe	35.4139	45.2253	100	1989-09-05	Tovpinets N.N., Evstafiev I.L.	Identified in hands	Morphology	22
22266	Sylvaemus witherbyi	Dzhankojskij dist., Mar'ino, field-protecting forest plantation	34.3061	45.7247	100	1989-09-15	Tovpinets N.N., Evstafiev I.L.	Identified in hands	Morphology	3
22267	Sylvaemus witherbyi	Dzhankojskij dist., Roskoshnoe, field-protecting forest plantation	34.0803	45.6486	100	1989-09-15	Tovpinets N.N., Evstafiev I.L.	Identified in hands	Morphology	15
22268	Sylvaemus witherbyi	Dzhankojskij dist., Chajkino, field-protecting forest plantation	34.6575	45.8161	100	1989-09-15	Tovpinets N.N., Evstafiev I.L.	Identified in hands	Morphology	26
22269	Sylvaemus witherbyi	Dzhankojskij dist., Chajkino, perennial plants	34.6308	45.8231	100	1989-09-15	Tovpinets N.N., Evstafiev I.L.	Identified in hands	Morphology	15
22270	Sylvaemus witherbyi	Dzhankojskij dist., Martynovka, perennial plants	34.3022	45.8872	100	1989-09-15	Tovpinets N.N., Evstafiev I.L.	Identified in hands	Morphology	7
22271	Sylvaemus witherbyi	Dzhankojskij dist., Soloncovoe, field-protecting forest plantation	34.2569	45.9289	100	1989-09-15	Tovpinets N.N., Evstafiev I.L.	Identified in hands	Morphology	7
22272	Sylvaemus witherbyi	Dzhankojskij dist., Celinnoe, field-protecting forest plantation	34.205	45.9003	100	1989-09-15	Tovpinets N.N., Evstafiev I.L.	Identified in hands	Morphology	5
22273	Sylvaemus witherbyi	Sovetskij dist., Oktjabr'skoe, field-protecting forest plantation	34.9364	45.3872	100	1989-10-15	Tovpinets N.N., Evstafiev I.L.	Identified in hands	Morphology	5
22274	Sylvaemus witherbyi	Sovetskij dist., Oktjabr'skoe, perennial plants	34.9364	45.3872	100	1989-10-15	Tovpinets N.N., Evstafiev I.L.	Identified in hands	Morphology	2
22275	Sylvaemus witherbyi	Sovetskij dist., Prudy, perennial plants	34.7264	45.2431	100	1989-10-15	Tovpinets N.N., Evstafiev I.L.	Identified in hands	Morphology	2
22276	Sylvaemus witherbyi	Nizhnegorskij dist., Chkalovo, perennial plants	34.7769	45.6142	100	1989-10-15	Tovpinets N.N., Evstafiev I.L.	Identified in hands	Morphology	15
22277	Sylvaemus witherbyi	Nizhnegorskij dist., Chkalovo, pristine steppe	34.7769	45.6142	100	1989-10-15	Tovpinets N.N., Evstafiev I.L.	Identified in hands	Morphology	8
22278	Sylvaemus witherbyi	Nizhnegorskij dist., Chkalovo, perennial plants	34.7769	45.6142	100	1989-10-15	Tovpinets N.N., Evstafiev I.L.	Identified in hands	Morphology	2
22279	Sylvaemus witherbyi	Nizhnegorskij dist., Pshenichnoe, field-protecting forest plantation	34.8392	45.6594	100	1989-10-15	Tovpinets N.N., Evstafiev I.L.	Identified in hands	Morphology	9
22280	Sylvaemus witherbyi	Nizhnegorskij dist., Izobil'noe, field-protecting forest plantation	34.8872	45.5569	100	1989-10-15	Tovpinets N.N., Evstafiev I.L.	Identified in hands	Morphology	10
22281	Sylvaemus witherbyi	Nizhnegorskij dist., Izobil'noe, field-protecting forest plantation	34.8872	45.5569	100	1989-10-15	Tovpinets N.N., Evstafiev I.L.	Identified in hands	Morphology	8
22282	Sylvaemus witherbyi	Nizhnegorskij dist., Drofino, perennial plants	34.5956	45.2881	100	1989-10-15	Tovpinets N.N., Evstafiev I.L.	Identified in hands	Morphology	5
22283	Sylvaemus witherbyi	Nizhnegorskij dist., Luzhki, rice plantations	34.8294	45.5403	100	1989-10-15	Tovpinets N.N., Evstafiev I.L.	Identified in hands	Morphology	1
22284	Sylvaemus witherbyi	Leninskij dist., Semisotka, perennial plants	35.5286	45.2511	100	1989-10-25	Tovpinets N.N., Evstafiev I.L.	Identified in hands	Morphology	2
22285	Sylvaemus witherbyi	Leninskij dist., Lenino, pristine steppe	35.8044	45.2911	100	1989-10-25	Tovpinets N.N., Evstafiev I.L.	Identified in hands	Morphology	1
22286	Sylvaemus witherbyi	Leninskij dist., Vinogradnoe, field-protecting forest plantation	35.8147	45.2822	100	1989-10-25	Tovpinets N.N., Evstafiev I.L.	Identified in hands	Morphology	2
22287	Sylvaemus witherbyi	Leninskij dist., Lenino, field-protecting forest plantation	35.8044	45.2911	100	1989-10-25	Tovpinets N.N., Evstafiev I.L.	Identified in hands	Morphology	1
22288	Sylvaemus witherbyi	Leninskij dist., Jakovenkovo, pristine steppe	36.3361	45.1239	100	1990-02-25	Tovpinets N.N., Evstafiev I.L.	Identified in hands	Morphology	6
22289	Sylvaemus witherbyi	Leninskij dist., Mar'evskoe Försterei, forest	36.245	45.1611	100	1990-02-25	Tovpinets N.N., Evstafiev I.L.	Identified in hands	Morphology	12
22290	Sylvaemus witherbyi	Leninskij dist., Ptashkino, field-protecting forest plantation	36.1894	45.1878	100	1990-02-25	Tovpinets N.N., Evstafiev I.L.	Identified in hands	Morphology	4
22291	Sylvaemus witherbyi	Leninskij dist., Jarkoe, field-protecting forest plantation	35.8689	45.1689	100	1990-02-25	Tovpinets N.N., Evstafiev I.L.	Identified in hands	Morphology	15
22292	Sylvaemus witherbyi	Leninskij dist., Semisotka, perennial plants	35.6217	45.2303	100	1990-02-25	Tovpinets N.N., Evstafiev I.L.	Identified in hands	Morphology	13
22293	Sylvaemus witherbyi	Leninskij dist., Uvarovo, field-protecting forest plantation	35.6389	45.2353	100	1990-02-25	Tovpinets N.N., Evstafiev I.L.	Identified in hands	Morphology	3
22294	Sylvaemus witherbyi	Leninskij dist., Shhelkino, forest	35.7975	45.3961	100	1990-02-25	Tovpinets N.N., Evstafiev I.L.	Identified in hands	Morphology	11
22295	Sylvaemus witherbyi	Leninskij dist., Kalinovka, field-protecting forest plantation	35.7864	45.3261	100	1990-02-25	Tovpinets N.N., Evstafiev I.L.	Identified in hands	Morphology	6
22296	Sylvaemus witherbyi	Chernomorskij dist., Olenevka, pristine steppe	32.5606	45.4231	100	1990-03-15	Tovpinets N.N., Evstafiev I.L.	Identified in hands	Morphology	4
22297	Sylvaemus witherbyi	Chernomorskij dist., Olenevka, field-protecting forest plantation	32.5606	45.4231	100	1990-03-15	Tovpinets N.N., Evstafiev I.L.	Identified in hands	Morphology	2
22298	Sylvaemus witherbyi	Chernomorskij dist., Krasnosel'skoe, field-protecting forest plantation	32.6808	45.3906	100	1990-03-15	Tovpinets N.N., Evstafiev I.L.	Identified in hands	Morphology	2
22299	Sylvaemus witherbyi	Chernomorskij dist., Dalekoe, field-protecting forest plantation	33.1472	45.6483	100	1990-03-15	Tovpinets N.N., Evstafiev I.L.	Identified in hands	Morphology	2
22300	Sylvaemus witherbyi	Chernomorskij dist., Vladimirovka, hay stack	33.0369	45.6275	100	1990-03-15	Tovpinets N.N., Evstafiev I.L.	Identified in hands	Morphology	4
22301	Sylvaemus witherbyi	Chernomorskij dist., Vladimirovka, field-protecting forest plantation	33.0369	45.6275	100	1990-03-15	Tovpinets N.N., Evstafiev I.L.	Identified in hands	Morphology	2
22302	Sylvaemus witherbyi	Chernomorskij dist., Vodopojnoe, field-protecting forest plantation	32.9297	45.545	100	1990-03-15	Tovpinets N.N., Evstafiev I.L.	Identified in hands	Morphology	2
22303	Sylvaemus witherbyi	Chernomorskij dist., Kalinovka, perennial plants	32.6939	45.4839	100	1990-03-15	Tovpinets N.N., Evstafiev I.L.	Identified in hands	Morphology	2
22304	Sylvaemus witherbyi	Chernomorskij dist., Kuzneckoe, field-protecting forest plantation	32.8639	45.4819	100	1990-03-15	Tovpinets N.N., Evstafiev I.L.	Identified in hands	Morphology	6
22305	Sylvaemus witherbyi	Chernomorskij dist., Kuzneckoe, perennial plants	32.8639	45.4819	100	1990-03-15	Tovpinets N.N., Evstafiev I.L.	Identified in hands	Morphology	2
22306	Sylvaemus witherbyi	Chernomorskij dist., Artemovka, field-protecting forest plantation	32.8244	45.4422	100	1990-03-15	Tovpinets N.N., Evstafiev I.L.	Identified in hands	Morphology	3
22307	Sylvaemus witherbyi	Dzhankojskij dist., Chajkino, grain plantations	34.6575	45.8161	100	1990-04-15	Tovpinets N.N., Evstafiev I.L.	Identified in hands	Morphology	4
22308	Sylvaemus witherbyi	Dzhankojskij dist., Chajkino, field-protecting forest plantation	34.6575	45.8161	100	1990-04-15	Tovpinets N.N., Evstafiev I.L.	Identified in hands	Morphology	12
22309	Sylvaemus witherbyi	Dzhankojskij dist., Perepelkino, perennial plants	34.5331	45.7572	100	1990-04-15	Tovpinets N.N., Evstafiev I.L.	Identified in hands	Morphology	6
22310	Sylvaemus witherbyi	Dzhankojskij dist., Perepelkino, field-protecting forest plantation	34.5331	45.7572	100	1990-04-15	Tovpinets N.N., Evstafiev I.L.	Identified in hands	Morphology	4
22311	Sylvaemus witherbyi	Dzhankojskij dist., Perepelkino, perennial plants	34.5331	45.7572	100	1990-04-15	Tovpinets N.N., Evstafiev I.L.	Identified in hands	Morphology	16
22312	Sylvaemus witherbyi	Dzhankojskij dist., Treshhevo, field-protecting forest plantation	34.3261	45.6772	100	1990-04-15	Tovpinets N.N., Evstafiev I.L.	Identified in hands	Morphology	4
22313	Sylvaemus witherbyi	Dzhankojskij dist., Stefanovka, perennial plants	34.8033	45.7331	100	1990-04-15	Tovpinets N.N., Evstafiev I.L.	Identified in hands	Morphology	14
22314	Sylvaemus witherbyi	Dzhankojskij dist., Stefanovka, perennial plants	34.7658	45.7178	100	1990-04-15	Tovpinets N.N., Evstafiev I.L.	Identified in hands	Morphology	20
22315	Sylvaemus witherbyi	Dzhankojskij dist., Antonovka, field-protecting forest plantation	34.7697	45.6892	100	1990-04-15	Tovpinets N.N., Evstafiev I.L.	Identified in hands	Morphology	10
22316	Sylvaemus witherbyi	Dzhankojskij dist., Novopavlovka, field-protecting forest plantation	34.6017	45.7092	100	1990-04-15	Tovpinets N.N., Evstafiev I.L.	Identified in hands	Morphology	6
22317	Sylvaemus witherbyi	Dzhankojskij dist., Roskoshnoe, grain plantations	34.0803	45.6486	100	1990-04-15	Tovpinets N.N., Evstafiev I.L.	Identified in hands	Morphology	6
22318	Sylvaemus witherbyi	Dzhankojskij dist., Roskoshnoe, field-protecting forest plantation	34.1736	45.6397	100	1990-04-15	Tovpinets N.N., Evstafiev I.L.	Identified in hands	Morphology	12
22319	Sylvaemus witherbyi	Dzhankojskij dist., Roskoshnoe, perennial plants	34.1736	45.6397	100	1990-04-15	Tovpinets N.N., Evstafiev I.L.	Identified in hands	Morphology	2
22320	Sylvaemus witherbyi	Dzhankojskij dist., Jastrebcy, field-protecting forest plantation	34.2281	45.6486	100	1990-04-15	Tovpinets N.N., Evstafiev I.L.	Identified in hands	Morphology	8
22321	Sylvaemus witherbyi	Krasnoperekopskij dist., Novopavlovka, perennial plants	33.865	45.8569	100	1990-04-25	Tovpinets N.N., Evstafiev I.L.	Identified in hands	Morphology	1.33
22322	Sylvaemus witherbyi	Krasnoperekopskij dist., Novopavlovka, field-protecting forest plantation	33.9281	45.8719	100	1990-04-25	Tovpinets N.N., Evstafiev I.L.	Identified in hands	Morphology	2
22323	Sylvaemus witherbyi	Krasnoperekopskij dist., Ishun', grain plantations	33.8719	45.9075	100	1990-04-25	Tovpinets N.N., Evstafiev I.L.	Identified in hands	Morphology	1
22324	Sylvaemus witherbyi	Krasnoperekopskij dist., Ishun', field-protecting forest plantation	33.8719	45.9075	100	1990-04-25	Tovpinets N.N., Evstafiev I.L.	Identified in hands	Morphology	6
22325	Sylvaemus witherbyi	Krasnoperekopskij dist., Krasnoarmejskoe, field-protecting forest plantation	34.015	46.0222	100	1990-04-25	Tovpinets N.N., Evstafiev I.L.	Identified in hands	Morphology	5
22326	Sylvaemus witherbyi	Krasnoperekopskij dist., Krasnoarmejskoe, pristine steppe	34.015	46.0222	100	1990-04-25	Tovpinets N.N., Evstafiev I.L.	Identified in hands	Morphology	4
22327	Sylvaemus witherbyi	Krasnoperekopskij dist., Pjatihatka, field-protecting forest plantation	33.7483	46.0253	100	1990-04-25	Tovpinets N.N., Evstafiev I.L.	Identified in hands	Morphology	7
22328	Sylvaemus witherbyi	Krasnoperekopskij dist., Pjatihatka, field-protecting forest plantation	33.7483	46.0253	100	1990-04-25	Tovpinets N.N., Evstafiev I.L.	Identified in hands	Morphology	2
22329	Sylvaemus witherbyi	Krasnoperekopskij dist., Pjatihatka, pristine steppe	33.7483	46.0253	100	1990-04-25	Tovpinets N.N., Evstafiev I.L.	Identified in hands	Morphology	2
22330	Sylvaemus witherbyi	Sovetskij dist., Urozhajnoe, pristine steppe	35.1064	45.3467	100	1990-04-25	Tovpinets N.N., Evstafiev I.L.	Identified in hands	Morphology	6
22331	Sylvaemus witherbyi	Sovetskij dist., Urozhajnoe, perennial plants	35.1067	45.3178	100	1990-04-25	Tovpinets N.N., Evstafiev I.L.	Identified in hands	Morphology	2
22332	Sylvaemus witherbyi	Sovetskij dist., Urozhajnoe, field-protecting forest plantation	35.1067	45.3178	100	1990-04-25	Tovpinets N.N., Evstafiev I.L.	Identified in hands	Morphology	4
22333	Sylvaemus witherbyi	Sovetskij dist., Dmitrovka, pristine steppe	35.0872	45.5047	100	1990-04-25	Tovpinets N.N., Evstafiev I.L.	Identified in hands	Morphology	2
22334	Sylvaemus witherbyi	Sovetskij dist., Novoselovka, perennial plants	34.9625	45.28	100	1990-04-25	Tovpinets N.N., Evstafiev I.L.	Identified in hands	Morphology	5
22335	Sylvaemus witherbyi	Belogorskij dist., Pavlovka, field-protecting forest plantation	34.7119	45.1958	100	1990-06-15	Tovpinets N.N., Evstafiev I.L.	Identified in hands	Morphology	3
22336	Sylvaemus witherbyi	Belogorskij dist., Pavlovka, perennial plants	34.7119	45.1958	100	1990-06-15	Tovpinets N.N., Evstafiev I.L.	Identified in hands	Morphology	2
22337	Sylvaemus witherbyi	Belogorskij dist., Vasil'evka, perennial plants	34.6989	45.1364	100	1990-06-15	Tovpinets N.N., Evstafiev I.L.	Identified in hands	Morphology	4
22338	Sylvaemus witherbyi	Razdol'nenskij dist., Kumovo, perennial plants	33.6272	45.8164	100	1990-07-25	Tovpinets N.N., Evstafiev I.L.	Identified in hands	Morphology	1
22339	Sylvaemus witherbyi	Razdol'nenskij dist., Steregushhee, perennial plants	33.2144	45.73	100	1990-07-25	Tovpinets N.N., Evstafiev I.L.	Identified in hands	Morphology	14
22340	Sylvaemus witherbyi	Razdol'nenskij dist., Slavnoe, perennial plants	33.1922	45.73	100	1990-07-25	Tovpinets N.N., Evstafiev I.L.	Identified in hands	Morphology	7
22341	Sylvaemus witherbyi	Razdol'nenskij dist., Slavnoe, perennial plants	33.1564	45.73	100	1990-07-25	Tovpinets N.N., Evstafiev I.L.	Identified in hands	Morphology	1
22342	Sylvaemus witherbyi	Razdol'nenskij dist., Portovoe, perennial plants	33.5367	45.8125	100	1990-07-25	Tovpinets N.N., Evstafiev I.L.	Identified in hands	Morphology	5
22343	Sylvaemus witherbyi	Razdol'nenskij dist., Kropotkino, pristine steppe	33.5314	45.8156	100	1990-07-25	Tovpinets N.N., Evstafiev I.L.	Identified in hands	Morphology	10
22344	Sylvaemus witherbyi	Razdol'nenskij dist., Kropotkino, perennial plants	33.5314	45.8156	100	1990-07-25	Tovpinets N.N., Evstafiev I.L.	Identified in hands	Morphology	14
22345	Sylvaemus witherbyi	Razdol'nenskij dist., Slavnoe, perennial plants	33.2531	45.6703	100	1990-07-25	Tovpinets N.N., Evstafiev I.L.	Identified in hands	Morphology	2
22346	Sylvaemus witherbyi	Razdol'nenskij dist., Slavnoe, field-protecting forest plantation	33.2531	45.6703	100	1990-07-25	Tovpinets N.N., Evstafiev I.L.	Identified in hands	Morphology	10
22347	Sylvaemus witherbyi	Razdol'nenskij dist., Slavnoe, perennial plants	33.2619	45.6969	100	1990-07-25	Tovpinets N.N., Evstafiev I.L.	Identified in hands	Morphology	10
22348	Sylvaemus witherbyi	Kirovskij dist., Shubino, field-protecting forest plantation	35.2067	45.2536	100	1990-08-25	Tovpinets N.N., Evstafiev I.L.	Identified in hands	Morphology	2
22349	Sylvaemus witherbyi	Kirovskij dist., Shubino, perennial plants	35.2036	45.3069	100	1990-08-25	Tovpinets N.N., Evstafiev I.L.	Identified in hands	Morphology	4
22350	Sylvaemus witherbyi	Kirovskij dist., Shubino, field-protecting forest plantation	35.1914	45.3236	100	1990-08-25	Tovpinets N.N., Evstafiev I.L.	Identified in hands	Morphology	22
22351	Sylvaemus witherbyi	Sovetskij dist., Il'ichevo, field-protecting forest plantation	35.0339	45.2481	100	1990-08-25	Tovpinets N.N., Evstafiev I.L.	Identified in hands	Morphology	2
22352	Sylvaemus witherbyi	Kirovskij dist., Orehovka, perennial plants	35.1164	45.2203	100	1990-08-25	Tovpinets N.N., Evstafiev I.L.	Identified in hands	Morphology	4
22353	Sylvaemus witherbyi	Kirovskij dist., Nadezhda, field-protecting forest plantation	35.1206	45.1739	100	1990-08-25	Tovpinets N.N., Evstafiev I.L.	Identified in hands	Morphology	8
22354	Sylvaemus witherbyi	Sovetskij dist., Nadezhda, perennial plants	35.0964	45.1897	100	1990-08-25	Tovpinets N.N., Evstafiev I.L.	Identified in hands	Morphology	1
22355	Sylvaemus witherbyi	Kirovskij dist., Jarkoe Pole, perennial plants	35.2	45.1858	100	1990-08-25	Tovpinets N.N., Evstafiev I.L.	Identified in hands	Morphology	4
22356	Sylvaemus witherbyi	Kirovskij dist., Vasil'kovoe, field-protecting forest plantation	35.2825	45.2175	100	1990-08-25	Tovpinets N.N., Evstafiev I.L.	Identified in hands	Morphology	1
22357	Sylvaemus witherbyi	Kirovskij dist., Vasil'kovoe, perennial plants	35.2825	45.2175	100	1990-08-25	Tovpinets N.N., Evstafiev I.L.	Identified in hands	Morphology	10
22358	Sylvaemus witherbyi	Sudakskij dist., Shhebetovka, perennial plants	35.1356	44.9242	100	1990-09-15	Tovpinets N.N., Evstafiev I.L.	Identified in hands	Morphology	1
22359	Sylvaemus witherbyi	Dzhankojskij dist., Izumrudnoe, field-protecting forest plantation	34.4256	45.7394	100	1990-10-05	Tovpinets N.N., Evstafiev I.L.	Identified in hands	Morphology	3
22360	Sylvaemus witherbyi	Dzhankojskij dist., Pobednoe, perennial plants	34.4742	45.7158	100	1990-10-05	Tovpinets N.N., Evstafiev I.L.	Identified in hands	Morphology	2
22361	Sylvaemus witherbyi	Dzhankojskij dist., Kalinovka, perennial plants	34.3564	45.7475	100	1990-10-05	Tovpinets N.N., Evstafiev I.L.	Identified in hands	Morphology	14
22362	Sylvaemus witherbyi	Dzhankojskij dist., Kalinovka, perennial plants	34.3564	45.7475	100	1990-10-05	Tovpinets N.N., Evstafiev I.L.	Identified in hands	Morphology	2
22363	Sylvaemus witherbyi	Dzhankojskij dist., Maslovo, field-protecting forest plantation	34.3558	45.7658	100	1990-10-05	Tovpinets N.N., Evstafiev I.L.	Identified in hands	Morphology	1
22364	Sylvaemus witherbyi	Dzhankojskij dist., Roskoshnoe, field-protecting forest plantation	34.1228	45.6681	100	1990-10-05	Tovpinets N.N., Evstafiev I.L.	Identified in hands	Morphology	6
22365	Sylvaemus witherbyi	Dzhankojskij dist., Roskoshnoe, field-protecting forest plantation	34.1264	45.6922	100	1990-10-05	Tovpinets N.N., Evstafiev I.L.	Identified in hands	Morphology	1
22366	Sylvaemus witherbyi	Dzhankojskij dist., Timirjaz'evo, field-protecting forest plantation	34.3403	45.6019	100	1990-10-05	Tovpinets N.N., Evstafiev I.L.	Identified in hands	Morphology	1
22367	Sylvaemus witherbyi	Dzhankojskij dist., Blizhnegorodskoe, field-protecting forest plantation	34.3969	45.6386	100	1990-10-05	Tovpinets N.N., Evstafiev I.L.	Identified in hands	Morphology	6
22368	Sylvaemus witherbyi	Leninskij dist., Vinogradnoe, field-protecting forest plantation	35.8725	45.3322	100	1990-10-15	Tovpinets N.N., Evstafiev I.L.	Identified in hands	Morphology	1
22369	Sylvaemus witherbyi	Leninskij dist., Jakovenkovo, perennial plants	36.3211	45.1311	100	1990-10-15	Tovpinets N.N., Evstafiev I.L.	Identified in hands	Morphology	14
22370	Sylvaemus witherbyi	Leninskij dist., Jakovenkovo, grain plantations	36.3211	45.1311	100	1990-10-15	Tovpinets N.N., Evstafiev I.L.	Identified in hands	Morphology	8
22371	Sylvaemus witherbyi	Leninskij dist., Mar'evskoe Försterei, pristine steppe	36.2269	45.1586	100	1990-10-15	Tovpinets N.N., Evstafiev I.L.	Identified in hands	Morphology	2
22372	Sylvaemus witherbyi	Leninskij dist., Mar'evskoe Försterei, forest	36.2269	45.1586	100	1990-10-15	Tovpinets N.N., Evstafiev I.L.	Identified in hands	Morphology	32
22373	Sylvaemus witherbyi	Leninskij dist., Ptashkino, hay stack	36.1894	45.1878	100	1990-10-15	Tovpinets N.N., Evstafiev I.L.	Identified in hands	Morphology	3
22374	Sylvaemus witherbyi	Leninskij dist., Uvarovo, perennial plants	35.6389	45.2353	100	1990-10-15	Tovpinets N.N., Evstafiev I.L.	Identified in hands	Morphology	19
22375	Sylvaemus witherbyi	Leninskij dist., Uvarovo, field-protecting forest plantation	35.6506	45.2481	100	1990-10-15	Tovpinets N.N., Evstafiev I.L.	Identified in hands	Morphology	2
22376	Sylvaemus witherbyi	Leninskij dist., Vulkanovka, field-protecting forest plantation	35.9019	45.1533	100	1990-10-15	Tovpinets N.N., Evstafiev I.L.	Identified in hands	Morphology	16
22377	Sylvaemus witherbyi	Leninskij dist., Jarkoe, pristine steppe	35.8881	45.1478	100	1990-10-15	Tovpinets N.N., Evstafiev I.L.	Identified in hands	Morphology	1
22378	Sylvaemus witherbyi	Leninskij dist., Doroshenkovo, hay stack	35.9178	45.1867	100	1990-10-15	Tovpinets N.N., Evstafiev I.L.	Identified in hands	Morphology	7
22379	Sylvaemus witherbyi	Pervomajskij dist., Poltavskoe, field-protecting forest plantation	33.9308	45.7919	100	1990-11-15	Tovpinets N.N., Evstafiev I.L.	Identified in hands	Morphology	1
22380	Sylvaemus witherbyi	Krasnoperekopskij dist., Poltavskoe, perennial plants	33.9508	45.7997	100	1990-11-15	Tovpinets N.N., Evstafiev I.L.	Identified in hands	Morphology	4
22381	Sylvaemus witherbyi	Pervomajskij dist., Sary-Bash, field-protecting forest plantation	33.8161	45.5331	100	1990-11-15	Tovpinets N.N., Evstafiev I.L.	Identified in hands	Morphology	4
22382	Sylvaemus witherbyi	Pervomajskij dist., Alekseevka, field-protecting forest plantation	33.7033	45.5719	100	1990-11-15	Tovpinets N.N., Evstafiev I.L.	Identified in hands	Morphology	3
22383	Sylvaemus witherbyi	Pervomajskij dist., Oktjabr'skoe, field-protecting forest plantation	34.0117	45.6592	100	1990-11-15	Tovpinets N.N., Evstafiev I.L.	Identified in hands	Morphology	1
22384	Sylvaemus witherbyi	Pervomajskij dist., Oktjabr'skoe, field-protecting forest plantation	33.9489	45.6906	100	1990-11-15	Tovpinets N.N., Evstafiev I.L.	Identified in hands	Morphology	4
22385	Sylvaemus witherbyi	Pervomajskij dist., Oktjabr'skoe, field-protecting forest plantation	33.9489	45.6906	100	1990-11-15	Tovpinets N.N., Evstafiev I.L.	Identified in hands	Morphology	2
22386	Sylvaemus witherbyi	Leninskij dist., Ostanino, field-protecting forest plantation	35.8756	45.3325	100	1990-12-15	Tovpinets N.N., Evstafiev I.L.	Identified in hands	Morphology	10
22387	Sylvaemus witherbyi	Leninskij dist., Kalinovka, perennial plants	35.7864	45.3261	100	1990-12-15	Tovpinets N.N., Evstafiev I.L.	Identified in hands	Morphology	5
22388	Sylvaemus witherbyi	Leninskij dist., Jakovenkovo, perennial plants	36.3361	45.1239	100	1990-12-15	Tovpinets N.N., Evstafiev I.L.	Identified in hands	Morphology	6
22389	Sylvaemus witherbyi	Leninskij dist., Jakovenkovo, field-protecting forest plantation	36.3211	45.1311	100	1990-12-15	Tovpinets N.N., Evstafiev I.L.	Identified in hands	Morphology	6
22390	Sylvaemus witherbyi	Leninskij dist., Mar'evskoe Försterei, perennial plants	36.245	45.1611	100	1990-12-15	Tovpinets N.N., Evstafiev I.L.	Identified in hands	Morphology	4
22391	Sylvaemus witherbyi	Leninskij dist., Mar'evskoe Försterei, perennial plants	36.2325	45.1519	100	1990-12-15	Tovpinets N.N., Evstafiev I.L.	Identified in hands	Morphology	6
22392	Sylvaemus witherbyi	Leninskij dist., Mar'evskoe Försterei, perennial plants	36.2325	45.1519	100	1990-12-15	Tovpinets N.N., Evstafiev I.L.	Identified in hands	Morphology	10
22393	Sylvaemus witherbyi	Leninskij dist., Vulkanovka, field-protecting forest plantation	35.8811	45.1392	100	1990-12-15	Tovpinets N.N., Evstafiev I.L.	Identified in hands	Morphology	36
22394	Sylvaemus witherbyi	Leninskij dist., Vulkanovka, hay stack	35.8811	45.1392	100	1990-12-15	Tovpinets N.N., Evstafiev I.L.	Identified in hands	Morphology	19
22395	Sylvaemus witherbyi	Leninskij dist., Jarkoe, perennial plants	35.8706	45.1481	100	1990-12-15	Tovpinets N.N., Evstafiev I.L.	Identified in hands	Morphology	18
22396	Sylvaemus witherbyi	Pervomajskij dist., Mel'nichnoe, perennial plants	33.9889	45.7306	100	1991-01-25	Tovpinets N.N., Evstafiev I.L.	Identified in hands	Morphology	2
22397	Sylvaemus witherbyi	Pervomajskij dist., Krest'janovka, perennial plants	33.9431	45.7489	100	1991-01-25	Tovpinets N.N., Evstafiev I.L.	Identified in hands	Morphology	2
22398	Sylvaemus witherbyi	Pervomajskij dist., Novaja Derevnja, perennial plants	33.9422	45.755	100	1991-01-25	Tovpinets N.N., Evstafiev I.L.	Identified in hands	Morphology	14
22399	Sylvaemus witherbyi	Pervomajskij dist., Novaja Derevnja, perennial plants	33.9083	45.7636	100	1991-01-25	Tovpinets N.N., Evstafiev I.L.	Identified in hands	Morphology	14
22400	Sylvaemus witherbyi	Pervomajskij dist., Kamenka, field-protecting forest plantation	33.9822	45.6472	100	1991-01-25	Tovpinets N.N., Evstafiev I.L.	Identified in hands	Morphology	2
22401	Sylvaemus witherbyi	Pervomajskij dist., Kamenka, perennial plants	34.0392	45.6594	100	1991-01-25	Tovpinets N.N., Evstafiev I.L.	Identified in hands	Morphology	4
22402	Sylvaemus witherbyi	Pervomajskij dist., Abrikosovo, perennial plants	34.0114	45.7128	100	1991-01-25	Tovpinets N.N., Evstafiev I.L.	Identified in hands	Morphology	4
22403	Sylvaemus witherbyi	Pervomajskij dist., Abrikosovo, field-protecting forest plantation	34.0114	45.7128	100	1991-01-25	Tovpinets N.N., Evstafiev I.L.	Identified in hands	Morphology	6
22404	Sylvaemus witherbyi	Pervomajskij dist., Krylovka, perennial plants	33.6214	45.685	100	1991-01-25	Tovpinets N.N., Evstafiev I.L.	Identified in hands	Morphology	4
22405	Sylvaemus witherbyi	Pervomajskij dist., Krylovka, field-protecting forest plantation	33.7039	45.6956	100	1991-01-25	Tovpinets N.N., Evstafiev I.L.	Identified in hands	Morphology	6
22406	Sylvaemus witherbyi	Pervomajskij dist., Krylovka, perennial plants	33.7161	45.6825	100	1991-01-25	Tovpinets N.N., Evstafiev I.L.	Identified in hands	Morphology	4
22407	Sylvaemus witherbyi	Pervomajskij dist., Chernovo, field-protecting forest plantation	33.9617	45.5381	100	1991-01-25	Tovpinets N.N., Evstafiev I.L.	Identified in hands	Morphology	2
22408	Sylvaemus witherbyi	Leninskij dist., Ostanino, perennial plants	35.9169	45.3169	100	1991-02-15	Tovpinets N.N., Evstafiev I.L.	Identified in hands	Morphology	12
22409	Sylvaemus witherbyi	Leninskij dist., Ostanino, field-protecting forest plantation	35.9169	45.3169	100	1991-02-15	Tovpinets N.N., Evstafiev I.L.	Identified in hands	Morphology	22
22410	Sylvaemus witherbyi	Leninskij dist., Leninskoe, field-protecting forest plantation	35.9569	45.2642	100	1991-02-15	Tovpinets N.N., Evstafiev I.L.	Identified in hands	Morphology	7
22411	Sylvaemus witherbyi	Leninskij dist., Vulkanovka, field-protecting forest plantation	35.8944	45.1497	100	1991-02-15	Tovpinets N.N., Evstafiev I.L.	Identified in hands	Morphology	4
22412	Sylvaemus witherbyi	Leninskij dist., Vulkanovka, perennial plants	35.9672	45.1739	100	1991-02-15	Tovpinets N.N., Evstafiev I.L.	Identified in hands	Morphology	2
22413	Sylvaemus witherbyi	Leninskij dist., Doroshenkovo, field-protecting forest plantation	35.9728	45.1736	100	1991-02-15	Tovpinets N.N., Evstafiev I.L.	Identified in hands	Morphology	1.33
22414	Sylvaemus witherbyi	Sovetskij dist., Urozhajnoe, perennial plants	35.1067	45.3178	100	1991-02-25	Tovpinets N.N., Evstafiev I.L.	Identified in hands	Morphology	20
22415	Sylvaemus witherbyi	Sovetskij dist., Urozhajnoe, field-protecting forest plantation	35.0822	45.3044	100	1991-02-25	Tovpinets N.N., Evstafiev I.L.	Identified in hands	Morphology	6
22416	Sylvaemus witherbyi	Sovetskij dist., Urozhajnoe, perennial plants	35.0822	45.3044	100	1991-02-25	Tovpinets N.N., Evstafiev I.L.	Identified in hands	Morphology	6
22417	Sylvaemus witherbyi	Sovetskij dist., Novofedorovka, perennial plants	35.0661	45.3019	100	1991-02-25	Tovpinets N.N., Evstafiev I.L.	Identified in hands	Morphology	4
22418	Sylvaemus witherbyi	Sovetskij dist., Novofedorovka, perennial plants	35.0661	45.3019	100	1991-02-25	Tovpinets N.N., Evstafiev I.L.	Identified in hands	Morphology	4
22419	Sylvaemus witherbyi	Sovetskij dist., Krasnogvardejskoe, field-protecting forest plantation	34.9911	45.1761	100	1991-02-25	Tovpinets N.N., Evstafiev I.L.	Identified in hands	Morphology	2
22420	Sylvaemus witherbyi	Sovetskij dist., Makovka, field-protecting forest plantation	34.9739	45.2242	100	1991-02-25	Tovpinets N.N., Evstafiev I.L.	Identified in hands	Morphology	6
22421	Sylvaemus witherbyi	Sovetskij dist., Novoselovka, perennial plants	34.9714	45.2844	100	1991-02-25	Tovpinets N.N., Evstafiev I.L.	Identified in hands	Morphology	8
22422	Sylvaemus witherbyi	Sovetskij dist., Rovenka, field-protecting forest plantation	35.0047	45.5144	100	1991-02-25	Tovpinets N.N., Evstafiev I.L.	Identified in hands	Morphology	2
22423	Sylvaemus witherbyi	Sovetskij dist., Rovenka, perennial plants	35.0047	45.5144	100	1991-02-25	Tovpinets N.N., Evstafiev I.L.	Identified in hands	Morphology	16
22424	Sylvaemus witherbyi	Sovetskij dist., Nekrasovka, perennial plants	34.9722	45.4114	100	1991-02-25	Tovpinets N.N., Evstafiev I.L.	Identified in hands	Morphology	4
22425	Sylvaemus witherbyi	Sovetskij dist., Oktjabr'skoe, field-protecting forest plantation	34.9125	45.4117	100	1991-02-25	Tovpinets N.N., Evstafiev I.L.	Identified in hands	Morphology	1
22426	Sylvaemus witherbyi	Sovetskij dist., Oktjabr'skoe, perennial plants	34.9125	45.4117	100	1991-02-25	Tovpinets N.N., Evstafiev I.L.	Identified in hands	Morphology	2
22427	Sylvaemus witherbyi	Sovetskij dist., Almaznoe, field-protecting forest plantation	34.7975	45.3911	100	1991-02-25	Tovpinets N.N., Evstafiev I.L.	Identified in hands	Morphology	6
22428	Sylvaemus witherbyi	Sovetskij dist., Razdol'noe, perennial plants	34.8744	45.3808	100	1991-02-25	Tovpinets N.N., Evstafiev I.L.	Identified in hands	Morphology	18
22429	Sylvaemus witherbyi	Sovetskij dist., Dmitrovka, field-protecting forest plantation	35.0569	45.5139	100	1991-03-15	Tovpinets N.N., Evstafiev I.L.	Identified in hands	Morphology	2
22430	Sylvaemus witherbyi	Nizhnegorskij dist., Chkalovo, perennial plants	34.8222	45.5606	100	1991-03-15	Tovpinets N.N., Evstafiev I.L.	Identified in hands	Morphology	1
22431	Sylvaemus witherbyi	Nizhnegorskij dist., Zalivnoe, perennial plants	34.8692	45.5581	100	1991-03-15	Tovpinets N.N., Evstafiev I.L.	Identified in hands	Morphology	6
22432	Sylvaemus witherbyi	Nizhnegorskij dist., Zalivnoe, perennial plants	34.8872	45.5633	100	1991-03-15	Tovpinets N.N., Evstafiev I.L.	Identified in hands	Morphology	4
22433	Sylvaemus witherbyi	Nizhnegorskij dist., Akimovka, pristine steppe	34.7542	45.5061	100	1991-03-15	Tovpinets N.N., Evstafiev I.L.	Identified in hands	Morphology	4
22434	Sylvaemus witherbyi	Nizhnegorskij dist., Vladislavovka, perennial plants	34.5611	45.4744	100	1991-03-15	Tovpinets N.N., Evstafiev I.L.	Identified in hands	Morphology	6
22435	Sylvaemus witherbyi	Nizhnegorskij dist., Vladislavovka, field-protecting forest plantation	34.5611	45.4744	100	1991-03-15	Tovpinets N.N., Evstafiev I.L.	Identified in hands	Morphology	2
22436	Sylvaemus witherbyi	Nizhnegorskij dist., Novogrigor'evka, perennial plants	34.6131	45.4314	100	1991-03-15	Tovpinets N.N., Evstafiev I.L.	Identified in hands	Morphology	4
22437	Sylvaemus witherbyi	Nizhnegorskij dist., Novogrigor'evka, field-protecting forest plantation	34.6131	45.4314	100	1991-03-15	Tovpinets N.N., Evstafiev I.L.	Identified in hands	Morphology	24
22438	Sylvaemus witherbyi	Nizhnegorskij dist., Ivanovka, field-protecting forest plantation	34.7817	45.3747	100	1991-03-15	Tovpinets N.N., Evstafiev I.L.	Identified in hands	Morphology	2
22439	Sylvaemus witherbyi	Nizhnegorskij dist., Ivanovka, perennial plants	34.7817	45.3747	100	1991-03-15	Tovpinets N.N., Evstafiev I.L.	Identified in hands	Morphology	2
22440	Sylvaemus witherbyi	Nizhnegorskij dist., Zheljabovka, field-protecting forest plantation	34.7917	45.3911	100	1991-03-15	Tovpinets N.N., Evstafiev I.L.	Identified in hands	Morphology	6
22441	Sylvaemus witherbyi	Kirovskij dist., Orehovka, perennial plants	35.0442	45.2753	100	1991-03-25	Tovpinets N.N., Evstafiev I.L.	Identified in hands	Morphology	4
22442	Sylvaemus witherbyi	Kirovskij dist., Frontovoe, perennial plants	35.4014	45.195	100	1991-03-25	Tovpinets N.N., Evstafiev I.L.	Identified in hands	Morphology	4
22443	Sylvaemus witherbyi	Kirovskij dist., Frontovoe, field-protecting forest plantation	35.4014	45.195	100	1991-03-25	Tovpinets N.N., Evstafiev I.L.	Identified in hands	Morphology	2
22444	Sylvaemus witherbyi	Kirovskij dist., Frontovoe, perennial plants	35.4242	45.2461	100	1991-03-25	Tovpinets N.N., Evstafiev I.L.	Identified in hands	Morphology	15
22445	Sylvaemus witherbyi	Kirovskij dist., Vladislavovka, perennial plants	35.3183	45.1708	100	1991-03-25	Tovpinets N.N., Evstafiev I.L.	Identified in hands	Morphology	7
22446	Sylvaemus witherbyi	Kirovskij dist., Sinicino, perennial plants	35.2403	45.2706	100	1991-03-25	Tovpinets N.N., Evstafiev I.L.	Identified in hands	Morphology	3
22447	Sylvaemus witherbyi	Kirovskij dist., Trudoljubovka, perennial plants	35.1328	45.175	100	1991-03-25	Tovpinets N.N., Evstafiev I.L.	Identified in hands	Morphology	4
22448	Sylvaemus witherbyi	Kirovskij dist., Jarkoe Pole, field-protecting forest plantation	35.2	45.1858	100	1991-03-25	Tovpinets N.N., Evstafiev I.L.	Identified in hands	Morphology	2
22449	Sylvaemus witherbyi	Krasnoperekopskij dist., Suvorovo, perennial plants	33.6831	46.0747	100	1991-04-15	Tovpinets N.N., Evstafiev I.L.	Identified in hands	Morphology	8
22450	Sylvaemus witherbyi	Krasnoperekopskij dist., Suvorovo, perennial plants	33.6831	46.0747	100	1991-04-15	Tovpinets N.N., Evstafiev I.L.	Identified in hands	Morphology	6
22451	Sylvaemus witherbyi	Krasnoperekopskij dist., Risovoe, perennial plants	33.6822	46.0243	100	1991-04-15	Tovpinets N.N., Evstafiev I.L.	Identified in hands	Morphology	10
22452	Sylvaemus witherbyi	Krasnoperekopskij dist., Risovoe, perennial plants	33.6822	46.0243	100	1991-04-15	Tovpinets N.N., Evstafiev I.L.	Identified in hands	Morphology	10
22453	Sylvaemus witherbyi	Krasnoperekopskij dist., Bratskoe, perennial plants	33.8975	45.8486	100	1991-04-15	Tovpinets N.N., Evstafiev I.L.	Identified in hands	Morphology	2
22454	Sylvaemus witherbyi	Krasnoperekopskij dist., Novopavlovka, perennial plants	33.9319	45.8483	100	1991-04-15	Tovpinets N.N., Evstafiev I.L.	Identified in hands	Morphology	4
22455	Sylvaemus witherbyi	Krasnoperekopskij dist., Poltavskoe, perennial plants	33.8808	45.7994	100	1991-04-15	Tovpinets N.N., Evstafiev I.L.	Identified in hands	Morphology	14
22456	Sylvaemus witherbyi	Krasnoperekopskij dist., Voroncovka, perennial plants	33.8236	45.8425	100	1991-04-15	Tovpinets N.N., Evstafiev I.L.	Identified in hands	Morphology	16
22457	Sylvaemus witherbyi	Krasnoperekopskij dist., Voroncovka, field-protecting forest plantation	33.7544	45.85	100	1991-04-15	Tovpinets N.N., Evstafiev I.L.	Identified in hands	Morphology	2
22458	Sylvaemus witherbyi	Krasnoperekopskij dist., Nadezhdino , pristine steppe	34.0033	46.07	100	1991-04-15	Tovpinets N.N., Evstafiev I.L.	Identified in hands	Morphology	2
22459	Sylvaemus witherbyi	Krasnoperekopskij dist., Pjatihatka, field-protecting forest plantation	33.7425	46.0875	100	1991-04-15	Tovpinets N.N., Evstafiev I.L.	Identified in hands	Morphology	1
22460	Sylvaemus witherbyi	Krasnoperekopskij dist., Pjatihatka, field-protecting forest plantation	33.725	46.0442	100	1991-04-15	Tovpinets N.N., Evstafiev I.L.	Identified in hands	Morphology	10
22461	Sylvaemus witherbyi	Krasnoperekopskij dist., Pjatihatka, perennial plants	33.725	46.0442	100	1991-04-15	Tovpinets N.N., Evstafiev I.L.	Identified in hands	Morphology	8
22462	Sylvaemus witherbyi	Chernomorskij dist., Vladimirovka, field-protecting forest plantation	33.0628	45.6453	100	1991-05-15	Tovpinets N.N., Evstafiev I.L.	Identified in hands	Morphology	2
22463	Sylvaemus witherbyi	Chernomorskij dist., Vodopojnoe, field-protecting forest plantation	32.9297	45.545	100	1991-05-15	Tovpinets N.N., Evstafiev I.L.	Identified in hands	Morphology	4
22464	Sylvaemus witherbyi	Chernomorskij dist., Mezhvodnoe, perennial plants	32.8375	45.5589	100	1991-05-15	Tovpinets N.N., Evstafiev I.L.	Identified in hands	Morphology	12
22465	Sylvaemus witherbyi	Chernomorskij dist., Olenevka, grain plantations	32.6175	45.4022	100	1991-05-15	Tovpinets N.N., Evstafiev I.L.	Identified in hands	Morphology	4
22466	Sylvaemus witherbyi	Chernomorskij dist., Krasnosel'skoe, field-protecting forest plantation	32.6239	45.3961	100	1991-05-15	Tovpinets N.N., Evstafiev I.L.	Identified in hands	Morphology	12
22467	Sylvaemus witherbyi	Chernomorskij dist., Krasnosel'skoe, field-protecting forest plantation	32.6808	45.3906	100	1991-05-15	Tovpinets N.N., Evstafiev I.L.	Identified in hands	Morphology	2
22468	Sylvaemus witherbyi	Chernomorskij dist., Krasnosel'skoe, grain plantations	32.6808	45.3906	100	1991-05-15	Tovpinets N.N., Evstafiev I.L.	Identified in hands	Morphology	2
22469	Sylvaemus witherbyi	Chernomorskij dist., Kuzneckoe, field-protecting forest plantation	32.8611	45.4286	100	1991-05-15	Tovpinets N.N., Evstafiev I.L.	Identified in hands	Morphology	1
22470	Sylvaemus witherbyi	Chernomorskij dist., Gromovo, field-protecting forest plantation	32.7983	45.3897	100	1991-05-15	Tovpinets N.N., Evstafiev I.L.	Identified in hands	Morphology	4
22471	Sylvaemus witherbyi	Simferopol'skij dist., Dobroe, perennial plants	34.2364	44.8817	100	1991-05-25	Tovpinets N.N., Evstafiev I.L.	Identified in hands	Morphology	1
22472	Sylvaemus witherbyi	Simferopol'skij dist., Teplovka, perennial plants	33.6739	45.0233	100	1991-05-25	Tovpinets N.N., Evstafiev I.L.	Identified in hands	Morphology	2
22473	Sylvaemus witherbyi	Simferopol'skij dist., Kol'chugino, perennial plants	33.7794	44.9744	100	1991-05-25	Tovpinets N.N., Evstafiev I.L.	Identified in hands	Morphology	2
22474	Sylvaemus witherbyi	Simferopol'skij dist., Lekarstvennoe, perennial plants	33.8606	44.9675	100	1991-05-25	Tovpinets N.N., Evstafiev I.L.	Identified in hands	Morphology	2
22475	Sylvaemus witherbyi	Simferopol'skij dist., Krasnoe, perennial plants	34.0739	45.1428	100	1991-05-25	Tovpinets N.N., Evstafiev I.L.	Identified in hands	Morphology	3
22476	Sylvaemus witherbyi	Simferopol'skij dist., Krasnaja Zor'ka, perennial plants	34.0614	45.1372	100	1991-05-25	Tovpinets N.N., Evstafiev I.L.	Identified in hands	Morphology	7
22477	Sylvaemus witherbyi	Simferopol'skij dist., Mazanka, perennial plants	34.2383	44.9914	100	1991-05-25	Tovpinets N.N., Evstafiev I.L.	Identified in hands	Morphology	2
22478	Sylvaemus witherbyi	Bahchisarajskij dist., Aromat, bush	33.9717	44.5678	100	1991-06-15	Tovpinets N.N., Evstafiev I.L.	Identified in hands	Morphology	2
22479	Sylvaemus witherbyi	Bahchisarajskij dist., Vilino, perennial plants	33.6661	44.8369	100	1991-06-15	Tovpinets N.N., Evstafiev I.L.	Identified in hands	Morphology	5
22480	Sylvaemus witherbyi	Bahchisarajskij dist., Vilino, perennial plants	33.6661	44.8369	100	1991-06-15	Tovpinets N.N., Evstafiev I.L.	Identified in hands	Morphology	3
22481	Sylvaemus witherbyi	Bahchisarajskij dist., Nauchnyj, forest	33.9903	44.7172	100	1991-06-15	Tovpinets N.N., Evstafiev I.L.	Identified in hands	Morphology	3
22482	Sylvaemus witherbyi	Bahchisarajskij dist., Prohladnoe, forest	33.9803	44.755	100	1991-06-15	Tovpinets N.N., Evstafiev I.L.	Identified in hands	Morphology	5
22483	Sylvaemus witherbyi	Belogorskij dist., Prolom, perennial plants	34.7636	45.1019	100	1991-07-25	Tovpinets N.N., Evstafiev I.L.	Identified in hands	Morphology	4
22484	Sylvaemus witherbyi	Belogorskij dist., Golovanovka, bush	34.6275	44.9886	100	1991-07-25	Tovpinets N.N., Evstafiev I.L.	Identified in hands	Morphology	3
22485	Sylvaemus witherbyi	Belogorskij dist., Meadowovoe, perennial plants	34.4703	45.1775	100	1991-07-25	Tovpinets N.N., Evstafiev I.L.	Identified in hands	Morphology	1
22486	Sylvaemus witherbyi	Belogorskij dist., Meadowovoe, field-protecting forest plantation	34.4703	45.1775	100	1991-07-25	Tovpinets N.N., Evstafiev I.L.	Identified in hands	Morphology	2
22487	Sylvaemus witherbyi	Belogorskij dist., Rusakovka, perennial plants	34.4658	45.0964	100	1991-07-25	Tovpinets N.N., Evstafiev I.L.	Identified in hands	Morphology	2
22488	Sylvaemus witherbyi	Razdol'nenskij dist., Serebrjanka, field-protecting forest plantation	33.5264	45.6508	100	1991-08-05	Tovpinets N.N., Evstafiev I.L.	Identified in hands	Morphology	3
22489	Sylvaemus witherbyi	Razdol'nenskij dist., Maksimovka, perennial plants	33.6392	45.7578	100	1991-08-05	Tovpinets N.N., Evstafiev I.L.	Identified in hands	Morphology	2
22490	Sylvaemus witherbyi	Razdol'nenskij dist., Ruch'i, perennial plants	33.6642	45.8117	100	1991-08-05	Tovpinets N.N., Evstafiev I.L.	Identified in hands	Morphology	2
22491	Sylvaemus witherbyi	Razdol'nenskij dist., Ruch'i, perennial plants	33.6642	45.8117	100	1991-08-05	Tovpinets N.N., Evstafiev I.L.	Identified in hands	Morphology	10
22492	Sylvaemus witherbyi	Razdol'nenskij dist., Kumovo, perennial plants	33.5783	45.8253	100	1991-08-05	Tovpinets N.N., Evstafiev I.L.	Identified in hands	Morphology	1
22493	Sylvaemus witherbyi	Razdol'nenskij dist., Botanicheskoe, perennial plants	33.5497	45.7606	100	1991-08-05	Tovpinets N.N., Evstafiev I.L.	Identified in hands	Morphology	24
22494	Sylvaemus witherbyi	Razdol'nenskij dist., Kropotkino, perennial plants	33.4647	45.8189	100	1991-08-05	Tovpinets N.N., Evstafiev I.L.	Identified in hands	Morphology	4
22495	Sylvaemus witherbyi	Razdol'nenskij dist., Portovoe, perennial plants	33.53	45.8294	100	1991-08-05	Tovpinets N.N., Evstafiev I.L.	Identified in hands	Morphology	5
22496	Sylvaemus witherbyi	Leninskij dist., Kalinovka, field-protecting forest plantation	35.7864	45.3261	100	1991-08-25	Tovpinets N.N., Evstafiev I.L.	Identified in hands	Morphology	12
22497	Sylvaemus witherbyi	Leninskij dist., Kalinovka, perennial plants	35.7864	45.3261	100	1991-08-25	Tovpinets N.N., Evstafiev I.L.	Identified in hands	Morphology	22
22498	Sylvaemus witherbyi	Leninskij dist., Novoselovka, field-protecting forest plantation	36.1142	45.2261	100	1991-08-25	Tovpinets N.N., Evstafiev I.L.	Identified in hands	Morphology	1
22499	Sylvaemus witherbyi	Leninskij dist., Mysovoe, bush	35.8364	45.4639	100	1991-08-25	Tovpinets N.N., Evstafiev I.L.	Identified in hands	Morphology	12
22500	Sylvaemus witherbyi	Leninskij dist., Mysovoe, pristine steppe	35.86	45.47	100	1991-08-25	Tovpinets N.N., Evstafiev I.L.	Identified in hands	Morphology	4
22501	Sylvaemus witherbyi	Leninskij dist., Shhelkino, perennial plants	35.8342	45.4081	100	1991-08-25	Tovpinets N.N., Evstafiev I.L.	Identified in hands	Morphology	1
22502	Sylvaemus witherbyi	Krasnoperekopskij dist., Suvorovo, perennial plants	33.6831	46.0747	100	1991-09-05	Tovpinets N.N., Evstafiev I.L.	Identified in hands	Morphology	40
22503	Sylvaemus witherbyi	Krasnoperekopskij dist., Suvorovo, perennial plants	33.6831	46.0747	100	1991-09-05	Tovpinets N.N., Evstafiev I.L.	Identified in hands	Morphology	34
22504	Sylvaemus witherbyi	Krasnoperekopskij dist., Dolinka, perennial plants	33.9353	45.8464	100	1991-09-05	Tovpinets N.N., Evstafiev I.L.	Identified in hands	Morphology	2
22505	Sylvaemus witherbyi	Krasnoperekopskij dist., Novopavlovka, perennial plants	33.8972	45.8822	100	1991-09-05	Tovpinets N.N., Evstafiev I.L.	Identified in hands	Morphology	4
22506	Sylvaemus witherbyi	Krasnoperekopskij dist., Novopavlovka, perennial plants	33.8972	45.8822	100	1991-09-05	Tovpinets N.N., Evstafiev I.L.	Identified in hands	Morphology	2
22507	Sylvaemus witherbyi	Krasnoperekopskij dist., Dolinka, pristine steppe	33.9319	45.8522	100	1991-09-05	Tovpinets N.N., Evstafiev I.L.	Identified in hands	Morphology	8
22508	Sylvaemus witherbyi	Pervomajskij dist., Matveevka, perennial plants	33.8094	45.7897	100	1991-09-05	Tovpinets N.N., Evstafiev I.L.	Identified in hands	Morphology	12
22509	Sylvaemus witherbyi	Pervomajskij dist., Pravda, field-protecting forest plantation	33.8181	45.7978	100	1991-09-05	Tovpinets N.N., Evstafiev I.L.	Identified in hands	Morphology	10
22510	Sylvaemus witherbyi	Simferopol'skij dist., Krasnoles’e, forest	34.235	44.8092	100	1991-09-15	Tovpinets N.N., Evstafiev I.L.	Identified in hands	Morphology	2
22511	Sylvaemus witherbyi	Simferopol'skij dist., Konstantinovka, perennial plants	34.1122	44.875	100	1991-09-15	Tovpinets N.N., Evstafiev I.L.	Identified in hands	Morphology	4
22512	Sylvaemus witherbyi	Dzhankojskij dist., Roskoshnoe, field-protecting forest plantation	34.1081	45.6369	100	1991-10-05	Tovpinets N.N., Evstafiev I.L.	Identified in hands	Morphology	7
22513	Sylvaemus witherbyi	Dzhankojskij dist., Roskoshnoe, perennial plants	34.1736	45.6397	100	1991-10-05	Tovpinets N.N., Evstafiev I.L.	Identified in hands	Morphology	32
22514	Sylvaemus witherbyi	Dzhankojskij dist., Roskoshnoe, field-protecting forest plantation	34.1736	45.6397	100	1991-10-05	Tovpinets N.N., Evstafiev I.L.	Identified in hands	Morphology	16
22515	Sylvaemus witherbyi	Dzhankojskij dist., Chajkino, field-protecting forest plantation	34.6308	45.8231	100	1991-10-05	Tovpinets N.N., Evstafiev I.L.	Identified in hands	Morphology	5
22516	Sylvaemus witherbyi	Dzhankojskij dist., Medvedevka, perennial plants	34.545	45.9008	100	1991-10-05	Tovpinets N.N., Evstafiev I.L.	Identified in hands	Morphology	1
22517	Sylvaemus witherbyi	Dzhankojskij dist., Pridorozhnoe, field-protecting forest plantation	34.4394	45.8253	100	1991-10-05	Tovpinets N.N., Evstafiev I.L.	Identified in hands	Morphology	3
22518	Sylvaemus witherbyi	Dzhankojskij dist., Pridorozhnoe, field-protecting forest plantation	34.4214	45.7836	100	1991-10-05	Tovpinets N.N., Evstafiev I.L.	Identified in hands	Morphology	4
22519	Sylvaemus witherbyi	Dzhankojskij dist., Krymka, field-protecting forest plantation	34.1464	45.7033	100	1991-10-05	Tovpinets N.N., Evstafiev I.L.	Identified in hands	Morphology	17
22520	Sylvaemus witherbyi	Sakskij dist., Stolbovoe, field-protecting forest plantation	33.5453	45.3939	100	1991-11-15	Tovpinets N.N., Evstafiev I.L.	Identified in hands	Morphology	4
22521	Sylvaemus witherbyi	Sakskij dist., Ohotnikovo, field-protecting forest plantation	33.5719	45.2156	100	1991-11-15	Tovpinets N.N., Evstafiev I.L.	Identified in hands	Morphology	24
22522	Sylvaemus witherbyi	Sakskij dist., Gerojskoe, field-protecting forest plantation	33.7656	45.1103	100	1991-11-15	Tovpinets N.N., Evstafiev I.L.	Identified in hands	Morphology	27
22523	Sylvaemus witherbyi	Sakskij dist., Jarkoe, perennial plants	33.8269	45.1597	100	1991-11-15	Tovpinets N.N., Evstafiev I.L.	Identified in hands	Morphology	5
22524	Sylvaemus witherbyi	Sakskij dist., Krymskoe, field-protecting forest plantation	33.8047	45.2128	100	1991-11-15	Tovpinets N.N., Evstafiev I.L.	Identified in hands	Morphology	6
22525	Sylvaemus witherbyi	Sakskij dist., Shelkovichnoe, field-protecting forest plantation	33.7425	45.1858	100	1991-11-15	Tovpinets N.N., Evstafiev I.L.	Identified in hands	Morphology	16
22526	Sylvaemus witherbyi	Sakskij dist., Mitjaevo, field-protecting forest plantation	33.6769	45.2106	100	1991-11-15	Tovpinets N.N., Evstafiev I.L.	Identified in hands	Morphology	20
22527	Sylvaemus witherbyi	Sakskij dist., Zhuravli, field-protecting forest plantation	33.6219	45.2653	100	1991-11-15	Tovpinets N.N., Evstafiev I.L.	Identified in hands	Morphology	3
22528	Sylvaemus witherbyi	Sakskij dist., Ivanovka, perennial plants	33.6681	45.085	100	1991-11-15	Tovpinets N.N., Evstafiev I.L.	Identified in hands	Morphology	5
22529	Sylvaemus witherbyi	Sakskij dist., Ivanovka, field-protecting forest plantation	33.6925	45.0719	100	1991-11-15	Tovpinets N.N., Evstafiev I.L.	Identified in hands	Morphology	8
22530	Sylvaemus witherbyi	Krasnogvardejskij dist., Molochnoe, field-protecting forest plantation	34.3175	45.3825	100	1985-03-25	Tovpinets N.N., Evstafiev I.L.	Identified in hands	Morphology	4
22531	Sylvaemus witherbyi	Krasnogvardejskij dist., Mar'janovka, field-protecting forest plantation	34.3139	45.4103	100	1985-03-25	Tovpinets N.N., Evstafiev I.L.	Identified in hands	Morphology	2
22532	Sylvaemus witherbyi	Krasnogvardejskij dist., Aleksandrovka, perennial plants	34.0772	45.5906	100	1985-03-25	Tovpinets N.N., Evstafiev I.L.	Identified in hands	Morphology	3
22533	Sylvaemus witherbyi	Krasnogvardejskij dist., Klepinino, field-protecting forest plantation	34.2214	45.52	100	1985-03-25	Tovpinets N.N., Evstafiev I.L.	Identified in hands	Morphology	3
22534	Sylvaemus witherbyi	Leninskij dist., Leninskoe, field-protecting forest plantation	35.9569	45.2642	100	1985-04-25	Tovpinets N.N., Evstafiev I.L.	Identified in hands	Morphology	2.67
22535	Sylvaemus witherbyi	Leninskij dist., Jarkoe, field-protecting forest plantation	35.8706	45.1481	100	1985-04-25	Tovpinets N.N., Evstafiev I.L.	Identified in hands	Morphology	2
22536	Sylvaemus witherbyi	Leninskij dist., Jarkoe, field-protecting forest plantation	35.8689	45.1689	100	1985-04-25	Tovpinets N.N., Evstafiev I.L.	Identified in hands	Morphology	1
22537	Sylvaemus witherbyi	Leninskij dist., Novoselovka, perennial plants	36.1019	45.2656	100	1985-04-25	Tovpinets N.N., Evstafiev I.L.	Identified in hands	Morphology	1
22538	Sylvaemus witherbyi	Leninskij dist., Fontan, field-protecting forest plantation	36.0669	45.2725	100	1985-04-25	Tovpinets N.N., Evstafiev I.L.	Identified in hands	Morphology	2
22539	Sylvaemus witherbyi	Leninskij dist., Uvarovo, perennial plants	35.6506	45.2481	100	1985-04-25	Tovpinets N.N., Evstafiev I.L.	Identified in hands	Morphology	3
22540	Sylvaemus witherbyi	Leninskij dist., Uvarovo, perennial plants	35.6506	45.2481	100	1985-04-25	Tovpinets N.N., Evstafiev I.L.	Identified in hands	Morphology	5
22541	Sylvaemus witherbyi	Dzhankojskij dist., Komsomol'skoe, perennial plants	34.4061	45.7781	100	1985-05-15	Tovpinets N.N., Evstafiev I.L.	Identified in hands	Morphology	1
22542	Sylvaemus witherbyi	Dzhankojskij dist., Komsomol'skoe, field-protecting forest plantation	34.3953	45.8047	100	1985-05-15	Tovpinets N.N., Evstafiev I.L.	Identified in hands	Morphology	1
22543	Sylvaemus witherbyi	Dzhankojskij dist., Chajkino, grain plantations	34.6308	45.8231	100	1985-05-15	Tovpinets N.N., Evstafiev I.L.	Identified in hands	Morphology	4
22544	Sylvaemus witherbyi	Dzhankojskij dist., Chajkino, field-protecting forest plantation	34.6308	45.8231	100	1985-05-15	Tovpinets N.N., Evstafiev I.L.	Identified in hands	Morphology	2
22545	Sylvaemus witherbyi	Dzhankojskij dist., Perepelkino, perennial plants	34.5331	45.7572	100	1985-05-15	Tovpinets N.N., Evstafiev I.L.	Identified in hands	Morphology	4
22546	Sylvaemus witherbyi	Dzhankojskij dist., Zarechnoe, perennial plants	34.5322	45.7611	100	1985-05-15	Tovpinets N.N., Evstafiev I.L.	Identified in hands	Morphology	6
[truncated: 4,807 more rows]
